# Supplementary material for: Alternative Translation Initiation in PRKN Delays the Onset of Parkinson's Disease and Offers a Therapeutic Target
Source: Ann Neurol. 2026 Feb 22;99(6):1379–93. doi: 10.1002/ana.78180 (PMC13206481; doi:10.1002/ana.78180)
Supplement: Supplementary file 3 — Supplementary Data S2. Supporting Information. [file ANA-99-1379-s003.xlsx]

## Sheet: 3D-E & S3
Blot	Lane	Variant	Valinomycin	isAveraged	ParkinTotalScaled	ParkinΔ1–79Scaled
1	3	WT	0h	TRUE	93.5555	43.8364
1	4	delEx2	0h	TRUE	59.8198	48.433
1	5	c.1-237del	0h	TRUE	67.6748	65.942
2	3	WT	0h	TRUE	100.64	47.7871
2	4	delEx2	0h	TRUE	52.899	51.1537
2	5	c.1-237del	0h	TRUE	51.9757	50.3713
3	3	WT	0h	TRUE	105.805	48.6879
3	4	delEx2	0h	TRUE	49.4923	47.7159
3	5	c.1-237del	0h	TRUE	58.6929	57.1348
1	7	WT	3h	FALSE	115.969	51.3053
1	8	delEx2	3h	FALSE	48.7445	44.7217
1	9	c.1-237del	3h	FALSE	52.042	50.3977
2	7	WT	3h	FALSE	121.36	54.9498
2	8	delEx2	3h	FALSE	54.4084	52.239
2	9	c.1-237del	3h	FALSE	52.4329	50.7741
3	7	WT	3h	FALSE	101.904	47.5349
3	8	delEx2	3h	FALSE	51.257	48.7124
3	9	c.1-237del	3h	FALSE	64.2553	62.0588
1	7	WT	14h	FALSE	104.957	50.8798
1	8	delEx2	14h	FALSE	40.2127	38.3198
1	9	c.1-237del	14h	FALSE	74.1554	70.5385
2	7	WT	14h	FALSE	109.11	55.2463
2	8	delEx2	14h	FALSE	57.562	51.8472
2	9	c.1-237del	14h	FALSE	60.4126	55.3591
3	7	WT	14h	FALSE	97.3853	42.2076
3	8	delEx2	14h	FALSE	53.9369	48.3505
3	9	c.1-237del	14h	FALSE	73.1961	67.927

## Sheet: 3F-G
Blot	Lane	Variant	Treatment	MFN2RatioScaled
1	2	KO	Untreated	8.34039
2	2	KO	Untreated	13.1522
3	2	KO	Untreated	4.0128
1	3	KO	Valinomycin	7.46007
2	3	KO	Valinomycin	17.998
3	3	KO	Valinomycin	5.15851
1	4	KO	Valinomycin + MG132	9.80601
2	4	KO	Valinomycin + MG132	14.8731
3	4	KO	Valinomycin + MG132	9.14166
1	5	WT	Untreated	14.0459
2	5	WT	Untreated	12.9787
3	5	WT	Untreated	7.70006
1	6	WT	Valinomycin	67.0011
2	6	WT	Valinomycin	153.397
3	6	WT	Valinomycin	86.2366
1	7	WT	Valinomycin + MG132	96.3189
2	7	WT	Valinomycin + MG132	105.949
3	7	WT	Valinomycin + MG132	97.7319
1	8	delEx2	Untreated	11.0347
2	8	delEx2	Untreated	15.59
3	8	delEx2	Untreated	10.9744
1	9	delEx2	Valinomycin	150.116
2	9	delEx2	Valinomycin	149.908
3	9	delEx2	Valinomycin	155.709
1	10	delEx2	Valinomycin + MG132	64.8332
2	10	delEx2	Valinomycin + MG132	54.9663
3	10	delEx2	Valinomycin + MG132	81.0177
1	11	c.1-237del	Untreated	10.7912
2	11	c.1-237del	Untreated	16.695
3	11	c.1-237del	Untreated	16.5831
1	12	c.1-237del	Valinomycin	179.367
2	12	c.1-237del	Valinomycin	197.805
3	12	c.1-237del	Valinomycin	162.509
1	13	c.1-237del	Valinomycin + MG132	50.5449
2	13	c.1-237del	Valinomycin + MG132	51.3868
3	13	c.1-237del	Valinomycin + MG132	85.0062

## Sheet: 3H-I
Blot	Lane	Variant	Valinomycin	isAveraged	GRP75Scaled
1	2	KO	0h	TRUE	98.9892
1	3	WT	0h	TRUE	87.829
1	4	delEx2	0h	TRUE	109.823
1	5	c.1-237del	0h	TRUE	100.54
2	2	KO	0h	TRUE	127.338
2	3	WT	0h	TRUE	110.036
2	4	delEx2	0h	TRUE	83.5888
2	5	c.1-237del	0h	TRUE	83.9448
3	2	KO	0h	TRUE	126.256
3	3	WT	0h	TRUE	102.135
3	4	delEx2	0h	TRUE	111.98
3	5	c.1-237del	0h	TRUE	90.3784
1	6	KO	3h	FALSE	109.644
1	7	WT	3h	FALSE	92.7468
1	8	delEx2	3h	FALSE	99.2005
1	9	c.1-237del	3h	FALSE	73.6864
2	6	KO	3h	FALSE	94.0214
2	7	WT	3h	FALSE	98.7936
2	8	delEx2	3h	FALSE	78.0977
2	9	c.1-237del	3h	FALSE	62.3685
3	6	KO	3h	FALSE	101.222
3	7	WT	3h	FALSE	75.0021
3	8	delEx2	3h	FALSE	96.2714
3	9	c.1-237del	3h	FALSE	72.53
1	6	KO	14h	FALSE	117.609
1	7	WT	14h	FALSE	48.8058
1	8	delEx2	14h	FALSE	95.9229
1	9	c.1-237del	14h	FALSE	76.4186
2	6	KO	14h	FALSE	106.134
2	7	WT	14h	FALSE	25.7534
2	8	delEx2	14h	FALSE	58.0466
2	9	c.1-237del	14h	FALSE	77.3543
3	6	KO	14h	FALSE	93.6782
3	7	WT	14h	FALSE	35.1854
3	8	delEx2	14h	FALSE	60.6661
3	9	c.1-237del	14h	FALSE	48.3481

## Sheet: 3J-K
File ID	Cellline	Condition	Plasmid	Treatment	Mitophagy ratio
12144	B300	PRKN mutant	PRKN wild-type	Non-treated	8.57524e-05
12145	B300	PRKN mutant	PRKN wild-type	Non-treated	0.00499289
12146	B300	PRKN mutant	PRKN wild-type	Non-treated	0
12147	B300	PRKN mutant	PRKN wild-type	Non-treated	0.01324
12148	B300	PRKN mutant	PRKN wild-type	Non-treated	0.000442991
12149	B300	PRKN mutant	PRKN wild-type	Non-treated	0.0066738
12150	B300	PRKN mutant	PRKN wild-type	Non-treated	0.00289007
12151	B300	PRKN mutant	PRKN wild-type	Non-treated	0.0127024
12152	B300	PRKN mutant	PRKN wild-type	Non-treated	0.0205606
12153	B300	PRKN mutant	PRKN wild-type	Non-treated	0.089343
12154	B300	PRKN mutant	PRKN wild-type	Non-treated	0.0332172
12155	B300	PRKN mutant	PRKN delEx2	Non-treated	0.0113184
12156	B300	PRKN mutant	PRKN delEx2	Non-treated	0.0105803
12157	B300	PRKN mutant	PRKN delEx2	Non-treated	0.00354471
12158	B300	PRKN mutant	PRKN delEx2	Non-treated	0.0159209
12159	B300	PRKN mutant	PRKN delEx2	Non-treated	0.00275342
12160	B300	PRKN mutant	PRKN delEx2	Non-treated	0.00270641
12161	B300	PRKN mutant	PRKN delEx2	Non-treated	5.8526e-05
12162	B300	PRKN mutant	PRKN delEx2	Non-treated	0.00236411
12163	B300	PRKN mutant	PRKN delEx2	Non-treated	0.000954501
12164	B300	PRKN mutant	PRKN delEx2	Non-treated	0
12165	B300	PRKN mutant	PRKN delEx2	Non-treated	0.00990181
12166	B300	PRKN mutant	Empty	Non-treated	2.26368e-05
12167	B300	PRKN mutant	Empty	Non-treated	5.69513e-05
12167	B300	PRKN mutant	Empty	Non-treated	0.000213388
12168	B300	PRKN mutant	Empty	Non-treated	0.00147341
12169	B300	PRKN mutant	Empty	Non-treated	0.00638818
12170	B300	PRKN mutant	Empty	Non-treated	0.000974717
12171	B300	PRKN mutant	Empty	Non-treated	1.32054e-05
12172	B300	PRKN mutant	Empty	Non-treated	0.00026465
12173	B300	PRKN mutant	Empty	Non-treated	0.0105263
12174	B300	PRKN mutant	Empty	Non-treated	0.00032875
12175	B300	PRKN mutant	Empty	Non-treated	0.000317405
12176	B300	PRKN mutant	Empty	Non-treated	8.52514e-05
12181	B300	PRKN mutant	Empty	Valinomycin	0.00337555
12182	B300	PRKN mutant	Empty	Valinomycin	0.00557631
12183	B300	PRKN mutant	Empty	Valinomycin	0.00822056
12184	B300	PRKN mutant	Empty	Valinomycin	0.000611709
12185	B300	PRKN mutant	Empty	Valinomycin	5.11826e-05
12186	B300	PRKN mutant	Empty	Valinomycin	0.0147232
12187	B300	PRKN mutant	Empty	Valinomycin	0.00407316
12188	B300	PRKN mutant	Empty	Valinomycin	0.00325796
12189	B300	PRKN mutant	Empty	Valinomycin	0.000269284
12190	B300	PRKN mutant	Empty	Valinomycin	0.0118779
12191	B300	PRKN mutant	Empty	Valinomycin	0.00186435
12192	B300	PRKN mutant	PRKN delEx2	Valinomycin	0.0560228
12193	B300	PRKN mutant	PRKN delEx2	Valinomycin	0.0837649
12194	B300	PRKN mutant	PRKN delEx2	Valinomycin	0.0418558
12195	B300	PRKN mutant	PRKN delEx2	Valinomycin	0.00548226
12196	B300	PRKN mutant	PRKN delEx2	Valinomycin	0.0352769
12197	B300	PRKN mutant	PRKN delEx2	Valinomycin	0.255824
12198	B300	PRKN mutant	PRKN delEx2	Valinomycin	0.190626
12199	B300	PRKN mutant	PRKN delEx2	Valinomycin	0.025849
12200	B300	PRKN mutant	PRKN delEx2	Valinomycin	0.0571874
12201	B300	PRKN mutant	PRKN delEx2	Valinomycin	0.188487
12202	B300	PRKN mutant	PRKN delEx2	Valinomycin	0.0429291
12203	B300	PRKN mutant	PRKN delEx2	Valinomycin	0.240496
12204	B300	PRKN mutant	PRKN delEx2	Valinomycin	0.12736
12205	B300	PRKN mutant	PRKN delEx2	Valinomycin	0.372725
12206	B300	PRKN mutant	PRKN delEx2	Valinomycin	0.0875084
12207	B300	PRKN mutant	PRKN delEx2	Valinomycin	0.231055
12210	B300	PRKN mutant	PRKN wild-type	Valinomycin	0.017257
12211	B300	PRKN mutant	PRKN wild-type	Valinomycin	0.324361
12212	B300	PRKN mutant	PRKN wild-type	Valinomycin	0.245723
12212	B300	PRKN mutant	PRKN wild-type	Valinomycin	0.167426
12213	B300	PRKN mutant	PRKN wild-type	Valinomycin	0.129483
12214	B300	PRKN mutant	PRKN wild-type	Valinomycin	0.121901
12215	B300	PRKN mutant	PRKN wild-type	Valinomycin	0.290397
12216	B300	PRKN mutant	PRKN wild-type	Valinomycin	0.0547676
12217	B300	PRKN mutant	PRKN wild-type	Valinomycin	0.150041
12218	B300	PRKN mutant	PRKN wild-type	Valinomycin	0.208878
12219	B300	PRKN mutant	PRKN wild-type	Valinomycin	0.0817737
12220	B300	PRKN mutant	PRKN wild-type	Valinomycin	0.219451
12221	B300	PRKN mutant	PRKN wild-type	Valinomycin	0.12895
12222	B300	PRKN mutant	PRKN wild-type	Valinomycin	0.0881372
12223	B300	PRKN mutant	PRKN wild-type	Valinomycin	0.0374229
12224	B300	PRKN mutant	PRKN wild-type	Valinomycin	0.385758
12225	B300	PRKN mutant	PRKN wild-type	Valinomycin	0.167033
12226	B300	PRKN mutant	PRKN wild-type	Valinomycin	0.286735
12227	B300	PRKN mutant	PRKN wild-type	Valinomycin	0.245363
12740	L3244	PRKN mutant	PRKN wild-type	Non-treated	0.00306233
12742	L3244	PRKN mutant	PRKN wild-type	Non-treated	0.0165082
12742	L3244	PRKN mutant	PRKN wild-type	Non-treated	0.00630012
12743	L3244	PRKN mutant	PRKN wild-type	Non-treated	0.00191253
12743	L3244	PRKN mutant	PRKN wild-type	Non-treated	5.70281e-05
12744	L3244	PRKN mutant	PRKN wild-type	Non-treated	0.00559328
12745	L3244	PRKN mutant	PRKN wild-type	Non-treated	0.0190697
12745	L3244	PRKN mutant	PRKN wild-type	Non-treated	0
12746	L3244	PRKN mutant	PRKN wild-type	Non-treated	0.00241205
12746	L3244	PRKN mutant	PRKN wild-type	Non-treated	0.00101009
12748	L3244	PRKN mutant	PRKN wild-type	Non-treated	0.000167515
12749	L3244	PRKN mutant	PRKN wild-type	Non-treated	8.18425e-06
12750	L3244	PRKN mutant	PRKN wild-type	Non-treated	0
12751	L3244	PRKN mutant	PRKN wild-type	Non-treated	0.00815584
12751	L3244	PRKN mutant	PRKN wild-type	Non-treated	0.0477382
12752	L3244	PRKN mutant	PRKN wild-type	Non-treated	0.00118461
12752	L3244	PRKN mutant	PRKN wild-type	Non-treated	0.000364784
12753	L3244	PRKN mutant	PRKN wild-type	Non-treated	0.0158649
12754	L3244	PRKN mutant	PRKN wild-type	Non-treated	9.85122e-05
12755	L3244	PRKN mutant	PRKN wild-type	Non-treated	0.0019757
12756	L3244	PRKN mutant	PRKN delEx2	Non-treated	2.12844e-06
12757	L3244	PRKN mutant	PRKN delEx2	Non-treated	0.00591176
12758	L3244	PRKN mutant	PRKN delEx2	Non-treated	0.00153162
12759	L3244	PRKN mutant	PRKN delEx2	Non-treated	0.000796204
12760	L3244	PRKN mutant	PRKN delEx2	Non-treated	0.00268294
12761	L3244	PRKN mutant	PRKN delEx2	Non-treated	0.000853187
12762	L3244	PRKN mutant	PRKN delEx2	Non-treated	0.00380521
12763	L3244	PRKN mutant	PRKN delEx2	Non-treated	0.00453876
12763	L3244	PRKN mutant	PRKN delEx2	Non-treated	0.00068509
12764	L3244	PRKN mutant	PRKN delEx2	Non-treated	0.000141867
12764	L3244	PRKN mutant	PRKN delEx2	Non-treated	0.00128187
12765	L3244	PRKN mutant	PRKN delEx2	Non-treated	0.000838254
12766	L3244	PRKN mutant	PRKN delEx2	Non-treated	0.000308835
12767	L3244	PRKN mutant	PRKN delEx2	Non-treated	0.00017151
12768	L3244	PRKN mutant	PRKN delEx2	Non-treated	0.0191224
12768	L3244	PRKN mutant	PRKN delEx2	Non-treated	0.0123826
12769	L3244	PRKN mutant	PRKN delEx2	Non-treated	1.23021e-05
12770	L3244	PRKN mutant	PRKN delEx2	Non-treated	0.00578755
12770	L3244	PRKN mutant	PRKN delEx2	Non-treated	0.00130056
12771	L3244	PRKN mutant	PRKN delEx2	Non-treated	0.00241808
12773	L3244	PRKN mutant	Empty	Non-treated	0.000344301
12773	L3244	PRKN mutant	Empty	Non-treated	0.00108306
12773	L3244	PRKN mutant	Empty	Valinomycin	0.0101194
12773	L3244	PRKN mutant	Empty	Valinomycin	0.000843973
12774	L3244	PRKN mutant	Empty	Non-treated	0.00338706
12775	L3244	PRKN mutant	Empty	Non-treated	0.000179234
12776	L3244	PRKN mutant	Empty	Non-treated	5.68523e-06
12777	L3244	PRKN mutant	Empty	Non-treated	0.000352982
12778	L3244	PRKN mutant	Empty	Non-treated	0.00106244
12779	L3244	PRKN mutant	Empty	Non-treated	0.0010176
12780	L3244	PRKN mutant	Empty	Non-treated	0.000213661
12781	L3244	PRKN mutant	Empty	Non-treated	0.0156632
12782	L3244	PRKN mutant	Empty	Non-treated	0.000641067
12782	L3244	PRKN mutant	Empty	Non-treated	8.9861e-06
12783	L3244	PRKN mutant	Empty	Non-treated	0.00506501
12784	L3244	PRKN mutant	Empty	Non-treated	4.28287e-07
12785	L3244	PRKN mutant	Empty	Non-treated	6.42522e-06
12785	L3244	PRKN mutant	Empty	Non-treated	0.00019263
12786	L3244	PRKN mutant	Empty	Non-treated	0.010677
12788	L3244	PRKN mutant	PRKN delEx2	Valinomycin	0.0322456
12789	L3244	PRKN mutant	PRKN delEx2	Valinomycin	0.000737036
12790	L3244	PRKN mutant	PRKN delEx2	Valinomycin	0.0141507
12791	L3244	PRKN mutant	PRKN delEx2	Valinomycin	0.0877237
12792	L3244	PRKN mutant	PRKN delEx2	Valinomycin	0.141392
12793	L3244	PRKN mutant	PRKN delEx2	Valinomycin	0.116106
12794	L3244	PRKN mutant	PRKN delEx2	Valinomycin	0.0251614
12795	L3244	PRKN mutant	PRKN delEx2	Valinomycin	0.0281473
12796	L3244	PRKN mutant	PRKN delEx2	Valinomycin	0.266636
12797	L3244	PRKN mutant	PRKN delEx2	Valinomycin	0.0350295
12798	L3244	PRKN mutant	PRKN delEx2	Valinomycin	0.0599188
12799	L3244	PRKN mutant	PRKN delEx2	Valinomycin	0.161907
12800	L3244	PRKN mutant	PRKN delEx2	Valinomycin	0.0548243
12800	L3244	PRKN mutant	PRKN delEx2	Valinomycin	0.00022542
12801	L3244	PRKN mutant	PRKN delEx2	Valinomycin	0.0618376
12802	L3244	PRKN mutant	PRKN delEx2	Valinomycin	0.158326
12803	L3244	PRKN mutant	PRKN delEx2	Valinomycin	0.0843608
12804	L3244	PRKN mutant	PRKN delEx2	Valinomycin	0.133938
12805	L3244	PRKN mutant	Empty	Valinomycin	0.000339885
12806	L3244	PRKN mutant	Empty	Valinomycin	0.0297894
12807	L3244	PRKN mutant	Empty	Valinomycin	0.00535528
12808	L3244	PRKN mutant	Empty	Valinomycin	0.00991628
12809	L3244	PRKN mutant	Empty	Valinomycin	0.00138126
12811	L3244	PRKN mutant	Empty	Valinomycin	0.014601
12811	L3244	PRKN mutant	Empty	Valinomycin	0
12812	L3244	PRKN mutant	Empty	Valinomycin	0.00406281
12813	L3244	PRKN mutant	Empty	Valinomycin	0.000415454
12814	L3244	PRKN mutant	Empty	Valinomycin	2.9274e-05
12815	L3244	PRKN mutant	Empty	Valinomycin	0.00229237
12816	L3244	PRKN mutant	Empty	Valinomycin	0.0540824
12817	L3244	PRKN mutant	Empty	Valinomycin	0.00485883
12818	L3244	PRKN mutant	Empty	Valinomycin	0.0224361
12819	L3244	PRKN mutant	Empty	Valinomycin	0.00338639
12819	L3244	PRKN mutant	Empty	Valinomycin	8.01448e-05
12820	L3244	PRKN mutant	Empty	Valinomycin	0.00318346
12821	L3244	PRKN mutant	PRKN wild-type	Valinomycin	0.0550355
12823	L3244	PRKN mutant	PRKN wild-type	Valinomycin	0.0179489
12824	L3244	PRKN mutant	PRKN wild-type	Valinomycin	0.110915
12825	L3244	PRKN mutant	PRKN wild-type	Valinomycin	0.0428206
12826	L3244	PRKN mutant	PRKN wild-type	Valinomycin	0.0699121
12828	L3244	PRKN mutant	PRKN wild-type	Valinomycin	0.398425
12829	L3244	PRKN mutant	PRKN wild-type	Valinomycin	0.302245
12830	L3244	PRKN mutant	PRKN wild-type	Valinomycin	0.166518
12831	L3244	PRKN mutant	PRKN wild-type	Valinomycin	0.324601
12832	L3244	PRKN mutant	PRKN wild-type	Valinomycin	0.239138
12833	L3244	PRKN mutant	PRKN wild-type	Valinomycin	0.182397
12834	L3244	PRKN mutant	PRKN wild-type	Valinomycin	0.0748465
12835	L3244	PRKN mutant	PRKN wild-type	Valinomycin	0.349027
12836	L3244	PRKN mutant	PRKN wild-type	Valinomycin	0.157988
12837	L3244	PRKN mutant	PRKN wild-type	Valinomycin	0.279492
12838	L3244	PRKN mutant	PRKN wild-type	Valinomycin	0.195087
12839	L3048	PRKN mutant	Empty	Non-treated	0.000463238
12839	L3048	PRKN mutant	Empty	Non-treated	1.82293e-05
12840	L3048	PRKN mutant	Empty	Non-treated	8.87836e-05
12840	L3048	PRKN mutant	Empty	Non-treated	0.000139408
12841	L3048	PRKN mutant	Empty	Non-treated	0.000389349
12841	L3048	PRKN mutant	Empty	Non-treated	0.000127966
12842	L3048	PRKN mutant	Empty	Non-treated	0.00373694
12843	L3048	PRKN mutant	Empty	Non-treated	4.24951e-06
12843	L3048	PRKN mutant	Empty	Non-treated	0.00112225
12843	L3048	PRKN mutant	Empty	Non-treated	0
12844	L3048	PRKN mutant	Empty	Non-treated	1.23233e-06
12845	L3048	PRKN mutant	Empty	Non-treated	0.020868
12846	L3048	PRKN mutant	Empty	Non-treated	9.16884e-06
12846	L3048	PRKN mutant	Empty	Non-treated	0
12847	L3048	PRKN mutant	Empty	Non-treated	0.000852958
12847	L3048	PRKN mutant	Empty	Non-treated	8.84297e-05
12848	L3048	PRKN mutant	Empty	Non-treated	0.00059451
12849	L3048	PRKN mutant	Empty	Non-treated	1.19702e-05
12850	L3048	PRKN mutant	Empty	Non-treated	0.000154885
12851	L3048	PRKN mutant	Empty	Non-treated	1.5852e-06
12851	L3048	PRKN mutant	Empty	Non-treated	0
12852	L3048	PRKN mutant	Empty	Non-treated	0.00686311
12853	L3048	PRKN mutant	Empty	Non-treated	0.000109667
12854	L3048	PRKN mutant	Empty	Non-treated	5.48669e-06
12855	L3048	PRKN mutant	PRKN wild-type	Non-treated	0.0118294
12855	L3048	PRKN mutant	PRKN wild-type	Non-treated	0.000800059
12855	L3048	PRKN mutant	PRKN wild-type	Non-treated	0.0134534
12856	L3048	PRKN mutant	PRKN wild-type	Non-treated	0.00263925
12857	L3048	PRKN mutant	PRKN wild-type	Non-treated	5.83308e-05
12858	L3048	PRKN mutant	PRKN wild-type	Non-treated	0.00535914
12858	L3048	PRKN mutant	PRKN wild-type	Non-treated	0
12859	L3048	PRKN mutant	PRKN wild-type	Non-treated	0.00208851
12859	L3048	PRKN mutant	PRKN wild-type	Non-treated	0.000232187
12860	L3048	PRKN mutant	PRKN wild-type	Non-treated	5.60623e-05
12861	L3048	PRKN mutant	PRKN wild-type	Non-treated	8.67141e-05
12862	L3048	PRKN mutant	PRKN wild-type	Non-treated	0.00718039
12863	L3048	PRKN mutant	PRKN wild-type	Non-treated	0.000349786
12864	L3048	PRKN mutant	PRKN wild-type	Non-treated	0.00332239
12865	L3048	PRKN mutant	PRKN wild-type	Non-treated	5.62564e-05
12865	L3048	PRKN mutant	PRKN wild-type	Non-treated	0.000610179
12866	L3048	PRKN mutant	PRKN wild-type	Non-treated	0.00113299
12867	L3048	PRKN mutant	PRKN wild-type	Non-treated	0.00117581
12868	L3048	PRKN mutant	PRKN wild-type	Non-treated	3.30235e-05
12869	L3048	PRKN mutant	PRKN wild-type	Non-treated	1.23435e-06
12869	L3048	PRKN mutant	PRKN wild-type	Non-treated	0.00851693
12870	L3048	PRKN mutant	PRKN delEx2	Non-treated	0.000849277
12870	L3048	PRKN mutant	PRKN delEx2	Non-treated	0.000525386
12871	L3048	PRKN mutant	PRKN delEx2	Non-treated	0.00316408
12872	L3048	PRKN mutant	PRKN delEx2	Non-treated	0.000849542
12872	L3048	PRKN mutant	PRKN delEx2	Non-treated	0.00406705
12872	L3048	PRKN mutant	PRKN delEx2	Non-treated	5.80966e-07
12873	L3048	PRKN mutant	PRKN delEx2	Non-treated	0.000307559
12873	L3048	PRKN mutant	PRKN delEx2	Non-treated	0.000203961
12874	L3048	PRKN mutant	PRKN delEx2	Non-treated	0.00124438
12875	L3048	PRKN mutant	PRKN delEx2	Non-treated	0.000400783
12875	L3048	PRKN mutant	PRKN delEx2	Non-treated	8.48891e-07
12876	L3048	PRKN mutant	PRKN delEx2	Non-treated	0.00114215
12877	L3048	PRKN mutant	PRKN delEx2	Non-treated	2.94354e-06
12878	L3048	PRKN mutant	PRKN delEx2	Non-treated	0.00819365
12879	L3048	PRKN mutant	PRKN delEx2	Non-treated	0.0017698
12880	L3048	PRKN mutant	PRKN delEx2	Non-treated	2.16835e-05
12881	L3048	PRKN mutant	PRKN delEx2	Non-treated	1.43668e-05
12882	L3048	PRKN mutant	PRKN delEx2	Non-treated	0.00970729
12883	L3048	PRKN mutant	PRKN delEx2	Non-treated	0.00142671
12884	L3048	PRKN mutant	PRKN delEx2	Non-treated	5.1938e-06
12885	L3048	PRKN mutant	PRKN delEx2	Non-treated	0.0018455
12886	L3048	PRKN mutant	PRKN delEx2	Non-treated	1.57518e-05
12887	L3048	PRKN mutant	Empty	Valinomycin	0.00263481
12888	L3048	PRKN mutant	Empty	Valinomycin	0.000779382
12889	L3048	PRKN mutant	Empty	Valinomycin	0.0258021
12889	L3048	PRKN mutant	Empty	Valinomycin	0.00535431
12890	L3048	PRKN mutant	Empty	Valinomycin	0.0299646
12891	L3048	PRKN mutant	Empty	Valinomycin	7.00712e-06
12892	L3048	PRKN mutant	Empty	Valinomycin	0.00109261
12893	L3048	PRKN mutant	Empty	Valinomycin	0.00328699
12894	L3048	PRKN mutant	Empty	Valinomycin	0.0382663
12895	L3048	PRKN mutant	Empty	Valinomycin	0.00816962
12896	L3048	PRKN mutant	Empty	Valinomycin	0.00741561
12897	L3048	PRKN mutant	Empty	Valinomycin	0.0346917
12897	L3048	PRKN mutant	Empty	Valinomycin	0.0351389
12897	L3048	PRKN mutant	Empty	Valinomycin	0.0486425
12898	L3048	PRKN mutant	Empty	Valinomycin	0.00532883
12899	L3048	PRKN mutant	Empty	Valinomycin	0.0075434
12900	L3048	PRKN mutant	Empty	Valinomycin	0.000516743
12900	L3048	PRKN mutant	Empty	Valinomycin	5.22965e-06
12901	L3048	PRKN mutant	Empty	Valinomycin	0.00812774
12901	L3048	PRKN mutant	Empty	Valinomycin	4.26865e-05
12902	L3048	PRKN mutant	Empty	Valinomycin	0.000135916
12903	L3048	PRKN mutant	PRKN wild-type	Valinomycin	0.0331095
12904	L3048	PRKN mutant	PRKN wild-type	Valinomycin	0.30856
12905	L3048	PRKN mutant	PRKN wild-type	Valinomycin	0.346947
12905	L3048	PRKN mutant	PRKN wild-type	Valinomycin	0.0014466
12906	L3048	PRKN mutant	PRKN wild-type	Valinomycin	0.382367
12907	L3048	PRKN mutant	PRKN wild-type	Valinomycin	0.173345
12907	L3048	PRKN mutant	PRKN wild-type	Valinomycin	0.444459
12908	L3048	PRKN mutant	PRKN wild-type	Valinomycin	0.187475
12909	L3048	PRKN mutant	PRKN wild-type	Valinomycin	0.0994337
12910	L3048	PRKN mutant	PRKN wild-type	Valinomycin	0.350798
12911	L3048	PRKN mutant	PRKN wild-type	Valinomycin	0.374171
12912	L3048	PRKN mutant	PRKN wild-type	Valinomycin	0.374415
12913	L3048	PRKN mutant	PRKN wild-type	Valinomycin	0.0999745
12914	L3048	PRKN mutant	PRKN wild-type	Valinomycin	0.0511036
12915	L3048	PRKN mutant	PRKN wild-type	Valinomycin	0.1332
12916	L3048	PRKN mutant	PRKN wild-type	Valinomycin	0.123031
12917	L3048	PRKN mutant	PRKN wild-type	Valinomycin	0.110217
12918	L3048	PRKN mutant	PRKN wild-type	Valinomycin	0.271231
12920	L3048	PRKN mutant	PRKN delEx2	Valinomycin	0.412866
12921	L3048	PRKN mutant	PRKN delEx2	Valinomycin	0.0104117
12922	L3048	PRKN mutant	PRKN delEx2	Valinomycin	0.367612
12923	L3048	PRKN mutant	PRKN delEx2	Valinomycin	0.0471663
12924	L3048	PRKN mutant	PRKN delEx2	Valinomycin	0.142296
12925	L3048	PRKN mutant	PRKN delEx2	Valinomycin	0.261089
12926	L3048	PRKN mutant	PRKN delEx2	Valinomycin	0.216317
12927	L3048	PRKN mutant	PRKN delEx2	Valinomycin	0.346994
12928	L3048	PRKN mutant	PRKN delEx2	Valinomycin	0.133406
12929	L3048	PRKN mutant	PRKN delEx2	Valinomycin	0.175047
12930	L3048	PRKN mutant	PRKN delEx2	Valinomycin	0.127789
12931	L3048	PRKN mutant	PRKN delEx2	Valinomycin	0.223978
12932	L3048	PRKN mutant	PRKN delEx2	Valinomycin	0.260975
12933	L3048	PRKN mutant	PRKN delEx2	Valinomycin	0.18869
12934	L3048	PRKN mutant	PRKN delEx2	Valinomycin	0.20722
12935	L3048	PRKN mutant	PRKN delEx2	Valinomycin	0.0902204
12936	L3048	PRKN mutant	PRKN delEx2	Valinomycin	0.155482
13058	L1703	PINK1 mutant	PINK1 wild-type	Non-treated	0.000789743
13059	L1703	PINK1 mutant	PINK1 wild-type	Non-treated	0.00134337
13060	L1703	PINK1 mutant	PINK1 wild-type	Non-treated	0.00913643
13060	L1703	PINK1 mutant	PINK1 wild-type	Non-treated	0.0118884
13061	L1703	PINK1 mutant	PINK1 wild-type	Non-treated	0.0018472
13061	L1703	PINK1 mutant	PINK1 wild-type	Non-treated	0.000322851
13062	L1703	PINK1 mutant	PINK1 wild-type	Non-treated	0.000495452
13062	L1703	PINK1 mutant	PINK1 wild-type	Non-treated	0.00264133
13063	L1703	PINK1 mutant	PINK1 wild-type	Non-treated	0.00020601
13064	L1703	PINK1 mutant	PINK1 wild-type	Non-treated	0.00589192
13064	L1703	PINK1 mutant	PINK1 wild-type	Non-treated	0.00835283
13064	L1703	PINK1 mutant	PINK1 wild-type	Non-treated	0.000613874
13065	L1703	PINK1 mutant	PINK1 wild-type	Non-treated	0.00634748
13066	L1703	PINK1 mutant	PINK1 wild-type	Non-treated	0.000847425
13067	L1703	PINK1 mutant	PINK1 wild-type	Non-treated	0.00646559
13067	L1703	PINK1 mutant	PINK1 wild-type	Non-treated	0.0046629
13068	L1703	PINK1 mutant	PINK1 wild-type	Non-treated	0.000770625
13068	L1703	PINK1 mutant	PINK1 wild-type	Non-treated	0.00768747
13069	L1703	PINK1 mutant	PINK1 wild-type	Non-treated	0.00188161
13069	L1703	PINK1 mutant	PINK1 wild-type	Non-treated	0.00371133
13070	L1703	PINK1 mutant	PINK1 wild-type	Non-treated	0.00397098
13071	L1703	PINK1 mutant	PINK1 wild-type	Non-treated	0.00450938
13072	L1703	PINK1 mutant	PINK1 wild-type	Non-treated	0.000469675
13073	L1703	PINK1 mutant	PINK1 wild-type	Non-treated	0.00567165
13073	L1703	PINK1 mutant	PINK1 wild-type	Non-treated	4.06585e-06
13073	L1703	PINK1 mutant	PINK1 wild-type	Non-treated	0.0202482
13073	L1703	PINK1 mutant	PINK1 wild-type	Non-treated	0.0110396
13074	L1703	PINK1 mutant	PRKN wild-type	Non-treated	0.00143714
13074	L1703	PINK1 mutant	PRKN wild-type	Non-treated	5.71885e-06
13075	L1703	PINK1 mutant	PRKN wild-type	Non-treated	7.26944e-05
13075	L1703	PINK1 mutant	PRKN wild-type	Non-treated	0.000135382
13075	L1703	PINK1 mutant	PRKN wild-type	Non-treated	0.00125004
13076	L1703	PINK1 mutant	PRKN wild-type	Non-treated	0.00195977
13076	L1703	PINK1 mutant	PRKN wild-type	Non-treated	0.000665726
13077	L1703	PINK1 mutant	PRKN wild-type	Non-treated	0.000458693
13077	L1703	PINK1 mutant	PRKN wild-type	Non-treated	0.0095531
13078	L1703	PINK1 mutant	PRKN wild-type	Non-treated	3.98919e-05
13078	L1703	PINK1 mutant	PRKN wild-type	Non-treated	1.10342e-05
13078	L1703	PINK1 mutant	PRKN wild-type	Non-treated	0.000605105
13078	L1703	PINK1 mutant	PRKN wild-type	Non-treated	3.86446e-05
13078	L1703	PINK1 mutant	PRKN wild-type	Non-treated	0.017078
13079	L1703	PINK1 mutant	PRKN wild-type	Non-treated	0.00371779
13079	L1703	PINK1 mutant	PRKN wild-type	Non-treated	5.07223e-06
13079	L1703	PINK1 mutant	PRKN wild-type	Non-treated	0.00736144
13080	L1703	PINK1 mutant	PRKN wild-type	Non-treated	0.00369174
13080	L1703	PINK1 mutant	PRKN wild-type	Non-treated	7.62197e-07
13081	L1703	PINK1 mutant	PRKN wild-type	Non-treated	0.000631496
13081	L1703	PINK1 mutant	PRKN wild-type	Non-treated	1.73055e-05
13082	L1703	PINK1 mutant	PRKN wild-type	Non-treated	3.30587e-05
13082	L1703	PINK1 mutant	PRKN wild-type	Non-treated	4.81305e-05
13082	L1703	PINK1 mutant	PRKN wild-type	Non-treated	0.0033114
13083	L1703	PINK1 mutant	PRKN wild-type	Non-treated	0.00109872
13083	L1703	PINK1 mutant	PRKN wild-type	Non-treated	0.000258951
13083	L1703	PINK1 mutant	PRKN wild-type	Non-treated	0.000258467
13084	L1703	PINK1 mutant	PRKN wild-type	Non-treated	9.48986e-05
13084	L1703	PINK1 mutant	PRKN wild-type	Non-treated	0.000333088
13084	L1703	PINK1 mutant	PRKN wild-type	Non-treated	0.00490722
13085	L1703	PINK1 mutant	PRKN wild-type	Non-treated	0.00316647
13085	L1703	PINK1 mutant	PRKN wild-type	Non-treated	7.78021e-07
13085	L1703	PINK1 mutant	PRKN wild-type	Non-treated	0.00165371
13086	L1703	PINK1 mutant	PRKN wild-type	Non-treated	0.000182407
13086	L1703	PINK1 mutant	PRKN wild-type	Non-treated	0.00607464
13086	L1703	PINK1 mutant	PRKN wild-type	Non-treated	0.00361548
13086	L1703	PINK1 mutant	PRKN wild-type	Non-treated	0.00482324
13087	L1703	PINK1 mutant	PRKN wild-type	Non-treated	0.000414926
13087	L1703	PINK1 mutant	PRKN wild-type	Non-treated	0.000438234
13087	L1703	PINK1 mutant	PRKN wild-type	Non-treated	0.000304238
13087	L1703	PINK1 mutant	PRKN wild-type	Non-treated	0.00553561
13088	L1703	PINK1 mutant	PRKN wild-type	Non-treated	0.00320856
13088	L1703	PINK1 mutant	PRKN wild-type	Non-treated	0.00366504
13088	L1703	PINK1 mutant	PRKN wild-type	Non-treated	0.00139512
13089	L1703	PINK1 mutant	PRKN wild-type	Non-treated	0.0049181
13089	L1703	PINK1 mutant	PRKN wild-type	Non-treated	0.00341583
13089	L1703	PINK1 mutant	PRKN wild-type	Non-treated	0.00195184
13089	L1703	PINK1 mutant	PRKN wild-type	Non-treated	0.00214129
13090	L1703	PINK1 mutant	PRKN wild-type	Non-treated	0.00182827
13090	L1703	PINK1 mutant	PRKN wild-type	Non-treated	0
13090	L1703	PINK1 mutant	PRKN wild-type	Non-treated	0.000108145
13090	L1703	PINK1 mutant	PRKN wild-type	Non-treated	2.46905e-06
13091	L1703	PINK1 mutant	PRKN delEx2	Non-treated	0.00110913
13091	L1703	PINK1 mutant	PRKN delEx2	Non-treated	3.43529e-05
13091	L1703	PINK1 mutant	PRKN delEx2	Non-treated	1.14679e-05
13091	L1703	PINK1 mutant	PRKN delEx2	Non-treated	1.72537e-05
13092	L1703	PINK1 mutant	PRKN delEx2	Non-treated	0.0172437
13092	L1703	PINK1 mutant	PRKN delEx2	Non-treated	9.60778e-05
13092	L1703	PINK1 mutant	PRKN delEx2	Non-treated	1.23899e-05
13092	L1703	PINK1 mutant	PRKN delEx2	Non-treated	0.00101166
13093	L1703	PINK1 mutant	PRKN delEx2	Non-treated	8.12777e-05
13093	L1703	PINK1 mutant	PRKN delEx2	Non-treated	0.00012829
13093	L1703	PINK1 mutant	PRKN delEx2	Non-treated	0.0008838
13094	L1703	PINK1 mutant	PRKN delEx2	Non-treated	0.00639612
13094	L1703	PINK1 mutant	PRKN delEx2	Non-treated	0.0053389
13094	L1703	PINK1 mutant	PRKN delEx2	Non-treated	0.00193661
13094	L1703	PINK1 mutant	PRKN delEx2	Non-treated	0.00855376
13095	L1703	PINK1 mutant	PRKN delEx2	Non-treated	8.81347e-06
13095	L1703	PINK1 mutant	PRKN delEx2	Non-treated	0.00108297
13096	L1703	PINK1 mutant	PRKN delEx2	Non-treated	0.000104793
13096	L1703	PINK1 mutant	PRKN delEx2	Non-treated	0.00180748
13096	L1703	PINK1 mutant	PRKN delEx2	Non-treated	0.00121178
13096	L1703	PINK1 mutant	PRKN delEx2	Non-treated	0.00633836
13097	L1703	PINK1 mutant	PRKN delEx2	Non-treated	1.42674e-05
13097	L1703	PINK1 mutant	PRKN delEx2	Non-treated	1.19813e-05
13097	L1703	PINK1 mutant	PRKN delEx2	Non-treated	0.000133336
13098	L1703	PINK1 mutant	PRKN delEx2	Non-treated	0
13098	L1703	PINK1 mutant	PRKN delEx2	Non-treated	0.00106736
13098	L1703	PINK1 mutant	PRKN delEx2	Non-treated	2.90646e-05
13099	L1703	PINK1 mutant	PRKN delEx2	Non-treated	0.000977178
13099	L1703	PINK1 mutant	PRKN delEx2	Non-treated	6.06144e-07
13099	L1703	PINK1 mutant	PRKN delEx2	Non-treated	0.00028874
13099	L1703	PINK1 mutant	PRKN delEx2	Non-treated	0.00238578
13099	L1703	PINK1 mutant	PRKN delEx2	Non-treated	0
13100	L1703	PINK1 mutant	PRKN delEx2	Non-treated	2.03097e-05
13100	L1703	PINK1 mutant	PRKN delEx2	Non-treated	0.000701825
13100	L1703	PINK1 mutant	PRKN delEx2	Non-treated	0.000151713
13101	L1703	PINK1 mutant	PRKN delEx2	Non-treated	2.92354e-05
13101	L1703	PINK1 mutant	PRKN delEx2	Non-treated	0.000126748
13101	L1703	PINK1 mutant	PRKN delEx2	Non-treated	0.0162549
13101	L1703	PINK1 mutant	PRKN delEx2	Non-treated	0.0149555
13102	L1703	PINK1 mutant	PRKN delEx2	Non-treated	5.25767e-07
13102	L1703	PINK1 mutant	PRKN delEx2	Non-treated	0.000737666
13102	L1703	PINK1 mutant	PRKN delEx2	Non-treated	1.08838e-05
13103	L1703	PINK1 mutant	PRKN delEx2	Non-treated	0.000148409
13103	L1703	PINK1 mutant	PRKN delEx2	Non-treated	0
13103	L1703	PINK1 mutant	PRKN delEx2	Non-treated	0.00148861
13103	L1703	PINK1 mutant	PRKN delEx2	Non-treated	0.000921995
13104	L1703	PINK1 mutant	PRKN delEx2	Non-treated	0.0031219
13104	L1703	PINK1 mutant	PRKN delEx2	Non-treated	0.0182429
13104	L1703	PINK1 mutant	PRKN delEx2	Non-treated	0.000203825
13105	L1703	PINK1 mutant	PRKN delEx2	Non-treated	1.18318e-05
13105	L1703	PINK1 mutant	PRKN delEx2	Non-treated	0.000497665
13105	L1703	PINK1 mutant	PRKN delEx2	Non-treated	0.00257265
13105	L1703	PINK1 mutant	PRKN delEx2	Non-treated	1.26053e-05
13105	L1703	PINK1 mutant	PRKN delEx2	Non-treated	0.000183346
13106	L1703	PINK1 mutant	PRKN delEx2	Non-treated	0.00169487
13106	L1703	PINK1 mutant	PRKN delEx2	Non-treated	0.00191455
13106	L1703	PINK1 mutant	PRKN delEx2	Non-treated	0.000989056
13106	L1703	PINK1 mutant	PRKN delEx2	Non-treated	0.00152416
13108	L1703	PINK1 mutant	Empty	Non-treated	3.84568e-05
13109	L1703	PINK1 mutant	Empty	Non-treated	5.32694e-05
13110	L1703	PINK1 mutant	Empty	Non-treated	1.47382e-05
13110	L1703	PINK1 mutant	Empty	Non-treated	0.000572604
13111	L1703	PINK1 mutant	Empty	Non-treated	0.00204633
13111	L1703	PINK1 mutant	Empty	Non-treated	0.000296008
13111	L1703	PINK1 mutant	Empty	Non-treated	0.000271008
13112	L1703	PINK1 mutant	Empty	Non-treated	2.55776e-05
13112	L1703	PINK1 mutant	Empty	Non-treated	0.00604933
13112	L1703	PINK1 mutant	Empty	Non-treated	0.00519743
13113	L1703	PINK1 mutant	Empty	Non-treated	0.000471757
13113	L1703	PINK1 mutant	Empty	Non-treated	8.05884e-05
13114	L1703	PINK1 mutant	Empty	Non-treated	1.0537e-05
13114	L1703	PINK1 mutant	Empty	Non-treated	0.0105902
13115	L1703	PINK1 mutant	Empty	Non-treated	0.00148199
13115	L1703	PINK1 mutant	Empty	Non-treated	0
13116	L1703	PINK1 mutant	Empty	Non-treated	5.68618e-06
13116	L1703	PINK1 mutant	Empty	Non-treated	7.88184e-05
13117	L1703	PINK1 mutant	Empty	Non-treated	2.76309e-05
13117	L1703	PINK1 mutant	Empty	Non-treated	0.000525975
13117	L1703	PINK1 mutant	Empty	Non-treated	0.00022643
13118	L1703	PINK1 mutant	Empty	Non-treated	0
13118	L1703	PINK1 mutant	Empty	Non-treated	5.234e-05
13118	L1703	PINK1 mutant	Empty	Non-treated	0.000241056
13118	L1703	PINK1 mutant	Empty	Non-treated	0.000192238
13119	L1703	PINK1 mutant	Empty	Non-treated	9.29177e-05
13119	L1703	PINK1 mutant	Empty	Non-treated	0.000293603
13120	L1703	PINK1 mutant	Empty	Non-treated	0.000484352
13120	L1703	PINK1 mutant	Empty	Non-treated	0.00274105
13120	L1703	PINK1 mutant	Empty	Non-treated	0.000727954
13120	L1703	PINK1 mutant	Empty	Non-treated	0.00203434
13120	L1703	PINK1 mutant	Empty	Non-treated	0
13121	L1703	PINK1 mutant	Empty	Non-treated	0.000895528
13121	L1703	PINK1 mutant	Empty	Non-treated	0.00363455
13121	L1703	PINK1 mutant	Empty	Non-treated	0.00238367
13122	L1703	PINK1 mutant	Empty	Non-treated	0.000640235
13122	L1703	PINK1 mutant	Empty	Non-treated	0
13123	L1703	PINK1 mutant	Empty	Non-treated	0
13123	L1703	PINK1 mutant	Empty	Non-treated	0.0012747
13142	L1703	PINK1 mutant	PRKN wild-type	Valinomycin	0.00032431
13142	L1703	PINK1 mutant	PRKN wild-type	Valinomycin	0.0116268
13142	L1703	PINK1 mutant	PRKN wild-type	Valinomycin	0.0016372
13143	L1703	PINK1 mutant	PRKN wild-type	Valinomycin	0.00132039
13143	L1703	PINK1 mutant	PRKN wild-type	Valinomycin	0.00342642
13143	L1703	PINK1 mutant	PRKN wild-type	Valinomycin	0.00304548
13144	L1703	PINK1 mutant	PRKN wild-type	Valinomycin	0.00494467
13144	L1703	PINK1 mutant	PRKN wild-type	Valinomycin	0.00119889
13144	L1703	PINK1 mutant	PRKN wild-type	Valinomycin	0.0129784
13144	L1703	PINK1 mutant	PRKN wild-type	Valinomycin	0.000730548
13145	L1703	PINK1 mutant	PRKN wild-type	Valinomycin	0.00287371
13145	L1703	PINK1 mutant	PRKN wild-type	Valinomycin	8.89685e-05
13145	L1703	PINK1 mutant	PRKN wild-type	Valinomycin	0.0141797
13146	L1703	PINK1 mutant	PRKN wild-type	Valinomycin	0.0120592
13146	L1703	PINK1 mutant	PRKN wild-type	Valinomycin	0.00213934
13146	L1703	PINK1 mutant	PRKN wild-type	Valinomycin	0.00486178
13147	L1703	PINK1 mutant	PRKN wild-type	Valinomycin	0.0329704
13147	L1703	PINK1 mutant	PRKN wild-type	Valinomycin	0.0118602
13147	L1703	PINK1 mutant	PRKN wild-type	Valinomycin	0.00512145
13147	L1703	PINK1 mutant	PRKN wild-type	Valinomycin	0.000160962
13148	L1703	PINK1 mutant	PRKN wild-type	Valinomycin	0.000104436
13148	L1703	PINK1 mutant	PRKN wild-type	Valinomycin	0.000262292
13148	L1703	PINK1 mutant	PRKN wild-type	Valinomycin	0.00772367
13149	L1703	PINK1 mutant	PRKN wild-type	Valinomycin	0.00521795
13149	L1703	PINK1 mutant	PRKN wild-type	Valinomycin	0.00965044
13149	L1703	PINK1 mutant	PRKN wild-type	Valinomycin	0.0116337
13150	L1703	PINK1 mutant	PRKN wild-type	Valinomycin	0.011333
13150	L1703	PINK1 mutant	PRKN wild-type	Valinomycin	0.00228611
13150	L1703	PINK1 mutant	PRKN wild-type	Valinomycin	0.00386047
13150	L1703	PINK1 mutant	PRKN wild-type	Valinomycin	0.00430823
13151	L1703	PINK1 mutant	PRKN wild-type	Valinomycin	0.000274361
13151	L1703	PINK1 mutant	PRKN wild-type	Valinomycin	0.00380824
13151	L1703	PINK1 mutant	PRKN wild-type	Valinomycin	0.0178589
13151	L1703	PINK1 mutant	PRKN wild-type	Valinomycin	0.0107196
13152	L1703	PINK1 mutant	PRKN wild-type	Valinomycin	0.0201577
13152	L1703	PINK1 mutant	PRKN wild-type	Valinomycin	0.00367429
13152	L1703	PINK1 mutant	PRKN wild-type	Valinomycin	0.00374223
13152	L1703	PINK1 mutant	PRKN wild-type	Valinomycin	0.00728743
13153	L1703	PINK1 mutant	PRKN wild-type	Valinomycin	0.014039
13153	L1703	PINK1 mutant	PRKN wild-type	Valinomycin	0.016563
13153	L1703	PINK1 mutant	PRKN wild-type	Valinomycin	0.00265442
13153	L1703	PINK1 mutant	PRKN wild-type	Valinomycin	0.00882518
13153	L1703	PINK1 mutant	PRKN wild-type	Valinomycin	0.0090293
13154	L1703	PINK1 mutant	PRKN wild-type	Valinomycin	0.0016187
13154	L1703	PINK1 mutant	PRKN wild-type	Valinomycin	0.000130056
13154	L1703	PINK1 mutant	PRKN wild-type	Valinomycin	6.7832e-07
13155	L1703	PINK1 mutant	PRKN wild-type	Valinomycin	0.00327441
13155	L1703	PINK1 mutant	PRKN wild-type	Valinomycin	0.0147049
13155	L1703	PINK1 mutant	PRKN wild-type	Valinomycin	0.00219604
13155	L1703	PINK1 mutant	PRKN wild-type	Valinomycin	0.0014534
13156	L1703	PINK1 mutant	PRKN wild-type	Valinomycin	0.00229484
13156	L1703	PINK1 mutant	PRKN wild-type	Valinomycin	1.77225e-05
13156	L1703	PINK1 mutant	PRKN wild-type	Valinomycin	0.00136187
13157	L1703	PINK1 mutant	PRKN wild-type	Valinomycin	0.000324298
13157	L1703	PINK1 mutant	PRKN wild-type	Valinomycin	9.32163e-06
13157	L1703	PINK1 mutant	PRKN wild-type	Valinomycin	0.0238966
13157	L1703	PINK1 mutant	PRKN wild-type	Valinomycin	0.00752183
13158	L1703	PINK1 mutant	PRKN delEx2	Valinomycin	0.00051982
13158	L1703	PINK1 mutant	PRKN delEx2	Valinomycin	0.00100239
13158	L1703	PINK1 mutant	PRKN delEx2	Valinomycin	0.00203579
13158	L1703	PINK1 mutant	PRKN delEx2	Valinomycin	0.000564401
13159	L1703	PINK1 mutant	PRKN delEx2	Valinomycin	0.00123388
13159	L1703	PINK1 mutant	PRKN delEx2	Valinomycin	0.00646138
13159	L1703	PINK1 mutant	PRKN delEx2	Valinomycin	0.00163771
13159	L1703	PINK1 mutant	PRKN delEx2	Valinomycin	0.000445193
13160	L1703	PINK1 mutant	PRKN delEx2	Valinomycin	0.00138058
13160	L1703	PINK1 mutant	PRKN delEx2	Valinomycin	0.00169831
13160	L1703	PINK1 mutant	PRKN delEx2	Valinomycin	0.00517989
13161	L1703	PINK1 mutant	PRKN delEx2	Valinomycin	0.0261036
13161	L1703	PINK1 mutant	PRKN delEx2	Valinomycin	0.00135175
13161	L1703	PINK1 mutant	PRKN delEx2	Valinomycin	0.0387218
13162	L1703	PINK1 mutant	PRKN delEx2	Valinomycin	0.00230906
13162	L1703	PINK1 mutant	PRKN delEx2	Valinomycin	0.00598788
13162	L1703	PINK1 mutant	PRKN delEx2	Valinomycin	0.000763303
13162	L1703	PINK1 mutant	PRKN delEx2	Valinomycin	0.000224158
13163	L1703	PINK1 mutant	PRKN delEx2	Valinomycin	0.00062344
13163	L1703	PINK1 mutant	PRKN delEx2	Valinomycin	0.00580997
13163	L1703	PINK1 mutant	PRKN delEx2	Valinomycin	0.00310054
13163	L1703	PINK1 mutant	PRKN delEx2	Valinomycin	0.00569261
13164	L1703	PINK1 mutant	PRKN delEx2	Valinomycin	0.000295366
13164	L1703	PINK1 mutant	PRKN delEx2	Valinomycin	0.000357036
13164	L1703	PINK1 mutant	PRKN delEx2	Valinomycin	0.00651289
13165	L1703	PINK1 mutant	PRKN delEx2	Valinomycin	0.0482337
13165	L1703	PINK1 mutant	PRKN delEx2	Valinomycin	0.0052827
13165	L1703	PINK1 mutant	PRKN delEx2	Valinomycin	0.0138454
13165	L1703	PINK1 mutant	PRKN delEx2	Valinomycin	0.00730485
13166	L1703	PINK1 mutant	PRKN delEx2	Valinomycin	0.0134237
13166	L1703	PINK1 mutant	PRKN delEx2	Valinomycin	0.00587744
13166	L1703	PINK1 mutant	PRKN delEx2	Valinomycin	0.00184729
13166	L1703	PINK1 mutant	PRKN delEx2	Valinomycin	0.00233467
13167	L1703	PINK1 mutant	PRKN delEx2	Valinomycin	0.000101156
13167	L1703	PINK1 mutant	PRKN delEx2	Valinomycin	0.00447322
13167	L1703	PINK1 mutant	PRKN delEx2	Valinomycin	0.00118979
13167	L1703	PINK1 mutant	PRKN delEx2	Valinomycin	0.00956354
13168	L1703	PINK1 mutant	PRKN delEx2	Valinomycin	0.00105989
13168	L1703	PINK1 mutant	PRKN delEx2	Valinomycin	0.000143728
13168	L1703	PINK1 mutant	PRKN delEx2	Valinomycin	0.00822784
13168	L1703	PINK1 mutant	PRKN delEx2	Valinomycin	9.41208e-06
13169	L1703	PINK1 mutant	PRKN delEx2	Valinomycin	0.00212767
13169	L1703	PINK1 mutant	PRKN delEx2	Valinomycin	0.00049639
13169	L1703	PINK1 mutant	PRKN delEx2	Valinomycin	0.0158293
13170	L1703	PINK1 mutant	PRKN delEx2	Valinomycin	0.019449
13170	L1703	PINK1 mutant	PRKN delEx2	Valinomycin	0.0028717
13170	L1703	PINK1 mutant	PRKN delEx2	Valinomycin	0.0285863
13171	L1703	PINK1 mutant	PRKN delEx2	Valinomycin	1.54956e-05
13171	L1703	PINK1 mutant	PRKN delEx2	Valinomycin	0.000106947
13171	L1703	PINK1 mutant	PRKN delEx2	Valinomycin	0.000506217
13172	L1703	PINK1 mutant	PRKN delEx2	Valinomycin	0.00497301
13172	L1703	PINK1 mutant	PRKN delEx2	Valinomycin	0
13172	L1703	PINK1 mutant	PRKN delEx2	Valinomycin	0.000244819
13172	L1703	PINK1 mutant	PRKN delEx2	Valinomycin	0.0100839
13173	L1703	PINK1 mutant	PRKN delEx2	Valinomycin	0.00101441
13173	L1703	PINK1 mutant	PRKN delEx2	Valinomycin	0.0150912
13173	L1703	PINK1 mutant	PRKN delEx2	Valinomycin	0.00143492
13174	L1703	PINK1 mutant	PINK1 wild-type	Valinomycin	0.0861784
13175	L1703	PINK1 mutant	PINK1 wild-type	Valinomycin	0.0180947
13175	L1703	PINK1 mutant	PINK1 wild-type	Valinomycin	0.0382344
13176	L1703	PINK1 mutant	PINK1 wild-type	Valinomycin	0.0201172
13176	L1703	PINK1 mutant	PINK1 wild-type	Valinomycin	0.0310204
13176	L1703	PINK1 mutant	PINK1 wild-type	Valinomycin	0.0066452
13177	L1703	PINK1 mutant	PINK1 wild-type	Valinomycin	0.0346921
13178	L1703	PINK1 mutant	PINK1 wild-type	Valinomycin	0.0824105
13178	L1703	PINK1 mutant	PINK1 wild-type	Valinomycin	0.00212093
13179	L1703	PINK1 mutant	PINK1 wild-type	Valinomycin	0.0905325
13180	L1703	PINK1 mutant	PINK1 wild-type	Valinomycin	0.0654234
13181	L1703	PINK1 mutant	PINK1 wild-type	Valinomycin	0.0215582
13181	L1703	PINK1 mutant	PINK1 wild-type	Valinomycin	0.018772
13182	L1703	PINK1 mutant	PINK1 wild-type	Valinomycin	0.0562385
13182	L1703	PINK1 mutant	PINK1 wild-type	Valinomycin	0.0561532
13183	L1703	PINK1 mutant	PINK1 wild-type	Valinomycin	0.189311
13184	L1703	PINK1 mutant	PINK1 wild-type	Valinomycin	0.0403334
13185	L1703	PINK1 mutant	PINK1 wild-type	Valinomycin	0.0521062
13186	L1703	PINK1 mutant	PINK1 wild-type	Valinomycin	0.11439
13187	L1703	PINK1 mutant	PINK1 wild-type	Valinomycin	0.0330789
13187	L1703	PINK1 mutant	PINK1 wild-type	Valinomycin	0.0690177
13187	L1703	PINK1 mutant	PINK1 wild-type	Valinomycin	0.0470443
13187	L1703	PINK1 mutant	PINK1 wild-type	Valinomycin	0.107234
13187	L1703	PINK1 mutant	PINK1 wild-type	Valinomycin	0.0253809
13188	L1703	PINK1 mutant	PINK1 wild-type	Valinomycin	0.061525
13188	L1703	PINK1 mutant	PINK1 wild-type	Valinomycin	0.0635684
13189	L1703	PINK1 mutant	PINK1 wild-type	Valinomycin	0.179165
13190	L1703	PINK1 mutant	PINK1 wild-type	Valinomycin	0.0399748
13191	L1703	PINK1 mutant	PINK1 wild-type	Valinomycin	0.0804708
13191	L1703	PINK1 mutant	PINK1 wild-type	Valinomycin	0.087027
13191	L1703	PINK1 mutant	PINK1 wild-type	Valinomycin	0.0602435
13192	L1703	PINK1 mutant	PINK1 wild-type	Valinomycin	0.0135452
13193	L1703	PINK1 mutant	PINK1 wild-type	Valinomycin	0.0582585
13194	L1703	PINK1 mutant	PINK1 wild-type	Valinomycin	0.0346258
13195	L1703	PINK1 mutant	Empty	Valinomycin	0.0040611
13195	L1703	PINK1 mutant	Empty	Valinomycin	0.00139777
13196	L1703	PINK1 mutant	Empty	Valinomycin	0.000778077
13196	L1703	PINK1 mutant	Empty	Valinomycin	0.008919
13197	L1703	PINK1 mutant	Empty	Valinomycin	2.26893e-05
13197	L1703	PINK1 mutant	Empty	Valinomycin	0.0171588
13198	L1703	PINK1 mutant	Empty	Valinomycin	0.00426867
13198	L1703	PINK1 mutant	Empty	Valinomycin	0.00631955
13199	L1703	PINK1 mutant	Empty	Valinomycin	0.016646
13199	L1703	PINK1 mutant	Empty	Valinomycin	0
13200	L1703	PINK1 mutant	Empty	Valinomycin	0.016234
13200	L1703	PINK1 mutant	Empty	Valinomycin	0.0117752
13201	L1703	PINK1 mutant	Empty	Valinomycin	0.000687714
13201	L1703	PINK1 mutant	Empty	Valinomycin	0.0173951
13202	L1703	PINK1 mutant	Empty	Valinomycin	0.00286839
13202	L1703	PINK1 mutant	Empty	Valinomycin	0.0487981
13203	L1703	PINK1 mutant	Empty	Valinomycin	0.00115431
13203	L1703	PINK1 mutant	Empty	Valinomycin	0.00010684
13204	L1703	PINK1 mutant	Empty	Valinomycin	0.0178852
13204	L1703	PINK1 mutant	Empty	Valinomycin	0.00166069
13205	L1703	PINK1 mutant	Empty	Valinomycin	0.00861737
13205	L1703	PINK1 mutant	Empty	Valinomycin	0.0136569
13206	L1703	PINK1 mutant	Empty	Valinomycin	0.0759296
13206	L1703	PINK1 mutant	Empty	Valinomycin	0.0171169
13207	L1703	PINK1 mutant	Empty	Valinomycin	0
13207	L1703	PINK1 mutant	Empty	Valinomycin	0.001157
13208	L1703	PINK1 mutant	Empty	Valinomycin	0.0524506
13208	L1703	PINK1 mutant	Empty	Valinomycin	0.000776187
13208	L1703	PINK1 mutant	Empty	Valinomycin	0.0159423
13209	L1703	PINK1 mutant	Empty	Valinomycin	0
13209	L1703	PINK1 mutant	Empty	Valinomycin	0
13209	L1703	PINK1 mutant	Empty	Valinomycin	0.000695383
13210	L1703	PINK1 mutant	Empty	Valinomycin	0.00370239
13210	L1703	PINK1 mutant	Empty	Valinomycin	0.00136661
13210	L1703	PINK1 mutant	Empty	Valinomycin	0.000189285
13211	L1703	PINK1 mutant	Empty	Valinomycin	0.0191676
13211	L1703	PINK1 mutant	Empty	Valinomycin	0.000603161
13212	L1703	PINK1 mutant	Empty	Valinomycin	0.000395679
13212	L1703	PINK1 mutant	Empty	Valinomycin	0.00241085

## Sheet: 4C-D & S4
Blot	Lane	Cell line	Valinomycin	isAveraged	ParkinFulllengthScaled	ParkinΔ1–79Scaled	ParkinTotalScaled
1	2	Control	0h	TRUE	72.4446	29.665	102.11
1	6	Parkin c.100_101insC	0h	FALSE	8.13248	46.7402	54.8727
1	6	PINK1 KO	0h	FALSE	58.0224	39.1218	97.1442
2	2	Control	0h	TRUE	62.0828	35.3332	97.4161
2	6	Parkin c.100_101insC	0h	FALSE	22.6548	52.138	74.7928
2	6	PINK1 KO	0h	FALSE	57.2887	44.0133	101.302
3	2	Control	0h	TRUE	63.6883	36.786	100.474
3	6	Parkin c.100_101insC	0h	FALSE	27.5233	42.0024	69.5257
3	6	PINK1 KO	0h	FALSE	50.9215	52.8863	103.808
1	3	Control	3h	TRUE	72.3302	31.4709	103.801
1	7	Parkin c.100_101insC	3h	FALSE	8.00499	30.4326	38.4376
1	7	PINK1 KO	3h	FALSE	76.7193	60.3737	137.093
2	3	Control	3h	TRUE	62.2753	39.3	101.575
2	7	Parkin c.100_101insC	3h	FALSE	20.7738	46.6556	67.4294
2	7	PINK1 KO	3h	FALSE	83.1868	60.1306	143.317
3	3	Control	3h	TRUE	55.8946	40.2251	96.1197
3	7	Parkin c.100_101insC	3h	FALSE	25.4486	39.4975	64.9461
3	7	PINK1 KO	3h	FALSE	62.2792	57.2792	119.558
1	4	Control	6h	TRUE	44.843	28.5056	73.3487
1	8	Parkin c.100_101insC	6h	FALSE	5.40927	36.1322	41.5414
1	8	PINK1 KO	6h	FALSE	62.6281	54.4869	117.115
2	4	Control	6h	TRUE	53.0422	40.3942	93.4364
2	8	Parkin c.100_101insC	6h	FALSE	20.2508	53.5736	73.8244
2	8	PINK1 KO	6h	FALSE	86.2894	58.572	144.861
3	4	Control	6h	TRUE	47.0698	37.4741	84.5439
3	8	Parkin c.100_101insC	6h	FALSE	19.1478	32.836	51.9838
3	8	PINK1 KO	6h	FALSE	64.8602	54.763	119.623
1	5	Control	14h	TRUE	50.0337	45.1803	95.214
1	9	Parkin c.100_101insC	14h	FALSE	9.29368	57.1385	66.4322
1	9	PINK1 KO	14h	FALSE	114.789	90.3451	205.134
2	5	Control	14h	TRUE	41.1868	40.8589	82.0457
2	9	Parkin c.100_101insC	14h	FALSE	19.146	64.6654	83.8114
2	9	PINK1 KO	14h	FALSE	83.9524	54.7331	138.685
3	5	Control	14h	TRUE	50.5902	42.7453	93.3355
3	9	Parkin c.100_101insC	14h	FALSE	15.9965	42.247	58.2435
3	9	PINK1 KO	14h	FALSE	100.094	72.9976	173.091

## Sheet: 4E-F
Blot	Treatment	Translocation index
1	Non-treated	0.408546
1	Valinomycin	0.595537
2	Non-treated	0.139225
2	Valinomycin	0.369353
3	Non-treated	0.15675
3	Valinomycin	0.549105

## Sheet: 5C-D & S5A-B
Blot	Lane	Variant	CellLine	Valinomycin	isAveraged	ParkinΔ1–79Scaled	ParkinTotalScaled
1	2	Control	156	0h	TRUE	8.07556	46.6391
1	3	Control	163	0h	TRUE	15.2788	59.9968
1	4	delEx2	L4985	0h	TRUE	35.6151	48.4403
1	5	delEx2	156delEx2	0h	TRUE	24.4872	37.3737
1	6	delEx2	163delEx2	0h	TRUE	26.971	40.309
2	2	Control	156	0h	TRUE	11.8088	189.219
2	3	Control	163	0h	TRUE	4.46756	103.219
2	4	delEx2	L4985	0h	TRUE	59.9297	63.01
2	5	delEx2	156delEx2	0h	TRUE	13.3734	14.5817
2	6	delEx2	163delEx2	0h	TRUE	18.859	19.8461
3	2	Control	156	0h	TRUE	7.99884	93.3694
3	3	Control	163	0h	TRUE	10.7019	107.557
3	4	delEx2	L4985	0h	TRUE	65.7538	68.4459
3	5	delEx2	156delEx2	0h	TRUE	33.4366	35.0679
3	6	delEx2	163delEx2	0h	TRUE	36.5204	37.7116
1	9	Control	156	6h	FALSE	3.01614	37.2377
1	10	Control	163	6h	FALSE	1.4888	14.6388
1	11	delEx2	L4985	6h	FALSE	44.5685	47.2953
1	12	delEx2	156delEx2	6h	FALSE	8.9935	10.8815
1	13	delEx2	163delEx2	6h	FALSE	15.6423	17.3279
2	9	Control	156	6h	FALSE	4.06776	42.0292
2	10	Control	163	6h	FALSE	5.59735	53.442
2	11	delEx2	L4985	6h	FALSE	37.7313	40.237
2	12	delEx2	156delEx2	6h	FALSE	21.5787	22.8605
2	13	delEx2	163delEx2	6h	FALSE	22.1155	23.0328
3	9	Control	156	6h	FALSE	1.38652	28.2854
3	10	Control	163	6h	FALSE	1.79699	49.0732
3	11	delEx2	L4985	6h	FALSE	60.3639	63.8136
3	12	delEx2	156delEx2	6h	FALSE	6.52786	7.70565
3	13	delEx2	163delEx2	6h	FALSE	12.3054	13.2208
1	9	Control	156	14h	FALSE	10.4831	25.9745
1	10	Control	163	14h	FALSE	9.80288	22.1462
1	11	delEx2	L4985	14h	FALSE	17.8916	32.3749
1	12	delEx2	156delEx2	14h	FALSE	17.7757	32.11
1	13	delEx2	163delEx2	14h	FALSE	22.7394	37.0576
2	9	Control	156	14h	FALSE	1.3412	7.28307
2	10	Control	163	14h	FALSE	0.875401	5.82387
2	11	delEx2	L4985	14h	FALSE	23.0167	24.7141
2	12	delEx2	156delEx2	14h	FALSE	7.08329	8.84951
2	13	delEx2	163delEx2	14h	FALSE	18.6753	20.7364
3	9	Control	156	14h	FALSE	0.688802	4.96956
3	10	Control	163	14h	FALSE	2.42358	24.9615
3	11	delEx2	L4985	14h	FALSE	25.7019	27.3159
3	12	delEx2	156delEx2	14h	FALSE	28.2701	29.7394
3	13	delEx2	163delEx2	14h	FALSE	29.9623	31.0623

## Sheet: 5E-F
Blot	Lane	Variant	CellLine	Valinomycin	MFN2RatioScaled
1	2	Control	156	0h	4.33199
2	2	Control	156	0h	5.32957
3	2	Control	156	0h	16.8886
1	3	Control	163	0h	6.77989
2	3	Control	163	0h	3.44329
3	3	Control	163	0h	3.21088
1	4	delEx2	L4985	0h	13.3408
2	4	delEx2	L4985	0h	10.7995
3	4	delEx2	L4985	0h	6.65669
1	5	delEx2	156delEx2	0h	13.8499
2	5	delEx2	156delEx2	0h	5.98235
3	5	delEx2	156delEx2	0h	2.8846
1	6	delEx2	163delEx2	0h	7.85232
2	6	delEx2	163delEx2	0h	6.79237
3	6	delEx2	163delEx2	0h	2.55767
1	7	Other	B300delEx7	0h	11.8607
2	7	Other	B300delEx7	0h	8.11803
3	7	Other	B300delEx7	0h	3.66317
1	8	Other	153delEx3	0h	14.2224
2	8	Other	153delEx3	0h	6.17725
3	8	Other	153delEx3	0h	2.78926
1	9	Control	156	6h	104.858
2	9	Control	156	6h	126.607
3	9	Control	156	6h	97.7841
1	10	Control	163	6h	89.2562
2	10	Control	163	6h	89.218
3	10	Control	163	6h	92.2769
1	11	delEx2	L4985	6h	19.0872
2	11	delEx2	L4985	6h	16.3786
3	11	delEx2	L4985	6h	16.2831
1	12	delEx2	156delEx2	6h	15.1679
2	12	delEx2	156delEx2	6h	8.88628
3	12	delEx2	156delEx2	6h	8.51602
1	13	delEx2	163delEx2	6h	10.6776
2	13	delEx2	163delEx2	6h	11.3321
3	13	delEx2	163delEx2	6h	10.6343
1	14	Other	B300delEx7	6h	6.96098
2	14	Other	B300delEx7	6h	8.00989
3	14	Other	B300delEx7	6h	4.50845
1	15	Other	153delEx3	6h	8.14742
2	15	Other	153delEx3	6h	8.35858
3	15	Other	153delEx3	6h	4.72957

## Sheet: 5G-H
Blot	Lane	Variant	CellLine	Valinomycin	isAveraged	GRP75.scaled
1	2	Control	156	0h	TRUE	120.363
1	3	Control	163	0h	TRUE	89.1687
1	4	delEx2	L4985	0h	TRUE	96.6704
1	5	delEx2	156delEx2	0h	TRUE	118.896
1	6	delEx2	163delEx2	0h	TRUE	139.314
1	7	Other	B300delEx7	0h	TRUE	157.045
1	8	Other	153delEx3	0h	TRUE	110.489
2	2	Control	156	0h	TRUE	97.8084
2	3	Control	163	0h	TRUE	106.363
2	4	delEx2	L4985	0h	TRUE	92.8884
2	5	delEx2	156delEx2	0h	TRUE	108.068
2	6	delEx2	163delEx2	0h	TRUE	107.195
2	7	Other	B300delEx7	0h	TRUE	126.637
2	8	Other	153delEx3	0h	TRUE	98.958
3	2	Control	156	0h	TRUE	85.9995
3	3	Control	163	0h	TRUE	100.297
3	4	delEx2	L4985	0h	TRUE	82.8543
3	5	delEx2	156delEx2	0h	TRUE	96.4679
3	6	delEx2	163delEx2	0h	TRUE	95.3751
3	7	Other	B300delEx7	0h	TRUE	93.4209
3	8	Other	153delEx3	0h	TRUE	147.138
1	9	Control	156	6h	FALSE	97.6812
1	10	Control	163	6h	FALSE	101.278
1	11	delEx2	L4985	6h	FALSE	86.8011
1	12	delEx2	156delEx2	6h	FALSE	91.2821
1	13	delEx2	163delEx2	6h	FALSE	104.477
1	14	Other	B300delEx7	6h	FALSE	133.52
1	15	Other	153delEx3	6h	FALSE	126.661
2	9	Control	156	6h	FALSE	115.127
2	10	Control	163	6h	FALSE	104.615
2	11	delEx2	L4985	6h	FALSE	87.0498
2	12	delEx2	156delEx2	6h	FALSE	100.852
2	13	delEx2	163delEx2	6h	FALSE	84.5807
2	14	Other	B300delEx7	6h	FALSE	109.701
2	15	Other	153delEx3	6h	FALSE	115.651
3	9	Control	156	6h	FALSE	94.095
3	10	Control	163	6h	FALSE	96.2538
3	11	delEx2	L4985	6h	FALSE	91.5956
3	12	delEx2	156delEx2	6h	FALSE	95.4792
3	13	delEx2	163delEx2	6h	FALSE	95.9754
3	14	Other	B300delEx7	6h	FALSE	119.98
3	15	Other	153delEx3	6h	FALSE	122.962
1	9	Control	156	14h	FALSE	100.102
1	10	Control	163	14h	FALSE	97.6591
1	11	delEx2	L4985	14h	FALSE	89.1411
1	12	delEx2	156delEx2	14h	FALSE	86.2585
1	13	delEx2	163delEx2	14h	FALSE	65.5072
1	14	Other	B300delEx7	14h	FALSE	81.45
1	15	Other	153delEx3	14h	FALSE	102.622
2	9	Control	156	14h	FALSE	79.9095
2	10	Control	163	14h	FALSE	72.6901
2	11	delEx2	L4985	14h	FALSE	101.713
2	12	delEx2	156delEx2	14h	FALSE	102.176
2	13	delEx2	163delEx2	14h	FALSE	106.789
2	14	Other	B300delEx7	14h	FALSE	123.112
2	15	Other	153delEx3	14h	FALSE	130.379
3	9	Control	156	14h	FALSE	89.3851
3	10	Control	163	14h	FALSE	86.0835
3	11	delEx2	L4985	14h	FALSE	80.6239
3	12	delEx2	156delEx2	14h	FALSE	95.2124
3	13	delEx2	163delEx2	14h	FALSE	103.666
3	14	Other	B300delEx7	14h	FALSE	148.441
3	15	Other	153delEx3	14h	FALSE	149.721

## Sheet: 6B-C
Blot	Variant	CellLine	Treatment	isAveraged	MFN2RatioScaled
1	Control	163	Val + DMSO	TRUE	93.9703
1	delEx2	163delex2	Val + DMSO	TRUE	27.7797
2	Control	156	Val + DMSO	FALSE	103.974
2	Control	163	Val + DMSO	FALSE	102.055
2	delEx2	156delex2	Val + DMSO	FALSE	18.0484
2	delEx2	163delex2	Val + DMSO	FALSE	24.4428
2	delEx2	L4985	Val + DMSO	FALSE	25.4158
2	Other	156delex3	Val + DMSO	FALSE	9.8434
2	Other	B300delEx7	Val + DMSO	FALSE	5.87463
1	Control	163	Val + BIO-2007817	TRUE	61.4389
1	delEx2	163delex2	Val + BIO-2007817	TRUE	37.6866
2	Control	156	Val + BIO-2007817	FALSE	58.9479
2	Control	163	Val + BIO-2007817	FALSE	59.7203
2	delEx2	156delex2	Val + BIO-2007817	FALSE	22.5734
2	delEx2	163delex2	Val + BIO-2007817	FALSE	31.3489
2	delEx2	L4985	Val + BIO-2007817	FALSE	33.1073
2	Other	156delex3	Val + BIO-2007817	FALSE	6.08701
2	Other	B300delEx7	Val + BIO-2007817	FALSE	5.08466

[truncated: 5 more sheets:  6D-G, 6H-J, S4E-G, S5C, S6]
