# Supplementary material for: Alternative Translation Initiation in PRKN Delays the Onset of Parkinson's Disease and Offers a Therapeutic Target
Source: Ann Neurol. 2026 Feb 22;99(6):1379–93. doi: 10.1002/ana.78180 (PMC13206481; doi:10.1002/ana.78180)
Supplement: Supplementary file 4 — Supplementary Data S3. Supporting Information. [file ANA-99-1379-s002.xlsx]

## Sheet: 2A
term	contrast	estimate	std.error	statistic	p.value	s.value	conf.low	conf.high	predicted_lo	predicted_hi	predicted
delEx2.hmz	TRUE - FALSE	13.2157	2.70846	4.87942	1.06398e-06	19.8421	7.90722	18.5242	33.7255	46.9412	46.9412

## Sheet: 2B
term	estimate	std.error	robust.se	statistic	p.value	conf.low	conf.high
delEx2.hmz	0.358286	0.305502	0.259973	3.9482	7.87402e-05	0.215249	0.596374

## Sheet: 3D-E
Simple effects model term	Variant/Valinomycin	df1	df2	F.ratio	p.value
Valinomycin	WT	2	12	0.773	0.483259
Valinomycin	delEx2	2	12	0.367	0.700119
Valinomycin	c.1-237del	2	12	4.08	0.044473
Variant	0h	2	13.48	3.031	0.0818112
Variant	3h	2	13.48	0.767	0.483555
Variant	14h	2	13.48	8.652	0.00382413
Marginal effects contrast	Variant/Valinomycin	estimate	SE	df	t.ratio	p.value
0h - 3h	WT	-4.49289	3.63495	12	-1.23603	0.720294
0h - 14h	WT	-2.6741	3.63495	12	-0.735663	0.952139
3h - 14h	WT	1.81879	3.63495	12	0.500362	0.952139
0h - 3h	delEx2	0.543159	3.63495	12	0.149427	1
0h - 14h	delEx2	2.92837	3.63495	12	0.805616	1
3h - 14h	delEx2	2.38521	3.63495	12	0.656189	1
0h - 3h	c.1-237del	3.40584	3.63495	12	0.936972	0.367248
0h - 14h	c.1-237del	-6.79216	3.63495	12	-1.86857	0.172561
3h - 14h	c.1-237del	-10.198	3.63495	12	-2.80554	0.0476404
WT - delEx2	0h	-2.33043	4.72916	13.484	-0.492779	0.630096
WT - (c.1-237del)	0h	-11.0456	4.72916	13.484	-2.33563	0.106617
delEx2 - (c.1-237del)	0h	-8.71515	4.72916	13.484	-1.84285	0.174881
WT - delEx2	3h	2.70562	4.72916	13.484	0.572115	1
WT - (c.1-237del)	3h	-3.14684	4.72916	13.484	-0.665413	1
delEx2 - (c.1-237del)	3h	-5.85246	4.72916	13.484	-1.23753	0.711025
WT - delEx2	14h	3.27204	4.72916	13.484	0.691887	0.500749
WT - (c.1-237del)	14h	-15.1636	4.72916	13.484	-3.20642	0.0132131
delEx2 - (c.1-237del)	14h	-18.4357	4.72916	13.484	-3.8983	0.00515051
Showing 1 to 9 of 9 entries, 7 total columns

## Sheet: 3F-G
Simple effects model term	Variant/Treatment	df1	df2	F.ratio	p.value
Variant	Untreated	3	15.92	0.245	0.863691
Variant	Valinomycin + MG132	3	15.92	49.79	2.59201e-08
Treatment	KO	1	8	0.153	0.705537
Treatment	WT	1	8	156.116	1.57494e-06
Treatment	delEx2	1	8	59.1	5.80983e-05
Treatment	c.1-237del	1	8	45.282	0.000148185
Marginal effects contrast	Variant/Treatment	estimate	SE	df	t.ratio	p.value
Untreated - (Valinomycin + MG132)	KO	-2.77178	7.07705	8	-0.391657	0.705537
Untreated - (Valinomycin + MG132)	WT	-88.4251	7.07705	8	-12.4946	1.57494e-06
Untreated - (Valinomycin + MG132)	delEx2	-54.406	7.07705	8	-7.68767	5.80983e-05
Untreated - (Valinomycin + MG132)	c.1-237del	-47.6228	7.07705	8	-6.7292	0.000148185
KO - WT	Untreated	-3.07308	7.34366	15.9191	-0.418467	1
KO - delEx2	Untreated	-4.03127	7.34366	15.9191	-0.548945	1
KO - (c.1-237del)	Untreated	-6.18797	7.34366	15.9191	-0.842627	1
WT - delEx2	Untreated	-0.958188	7.34366	15.9191	-0.130478	1
WT - (c.1-237del)	Untreated	-3.11489	7.34366	15.9191	-0.42416	1
delEx2 - (c.1-237del)	Untreated	-2.1567	7.34366	15.9191	-0.293682	1
KO - WT	Valinomycin + MG132	-88.7264	7.34366	15.9191	-12.082	1.18691e-08
KO - delEx2	Valinomycin + MG132	-55.6655	7.34366	15.9191	-7.58007	6.86523e-06
KO - (c.1-237del)	Valinomycin + MG132	-51.039	7.34366	15.9191	-6.95008	2.01757e-05
WT - delEx2	Valinomycin + MG132	33.0609	7.34366	15.9191	4.50197	0.00219836
WT - (c.1-237del)	Valinomycin + MG132	37.6874	7.34366	15.9191	5.13196	0.000611891
delEx2 - (c.1-237del)	Valinomycin + MG132	4.62645	7.34366	15.9191	0.629992	1

## Sheet: 3H-I
Simple effects model term	Variant/Valinomycin	df1	df2	F.ratio	p.value
Valinomycin	KO	2	16	1.263	0.309505
Valinomycin	WT	2	16	21.315	3.07619e-05
Valinomycin	delEx2	2	16	4.381	0.0303896
Valinomycin	c.1-237del	2	16	3.349	0.0609639
Variant	0h	3	23.76	2.019	0.138413
Variant	3h	3	23.76	3.095	0.0461168
Variant	14h	3	23.76	13.859	1.9744e-05
Marginal effects contrast	Variant/Valinomycin	estimate	SE	df	t.ratio	p.value
0h - 3h	KO	15.8985	10.3712	16	1.53294	0.43447
0h - 14h	KO	11.7204	10.3712	16	1.13009	0.550192
3h - 14h	KO	-4.17809	10.3712	16	-0.402855	0.692387
0h - 3h	WT	11.1525	10.3712	16	1.07533	0.298175
0h - 14h	WT	63.4185	10.3712	16	6.11486	4.47634e-05
3h - 14h	WT	52.266	10.3712	16	5.03953	0.000241701
0h - 3h	delEx2	10.6075	10.3712	16	1.02279	0.321624
0h - 14h	delEx2	30.2522	10.3712	16	2.91694	0.0302403
3h - 14h	delEx2	19.6447	10.3712	16	1.89415	0.152856
0h - 3h	c.1-237del	22.0927	10.3712	16	2.1302	0.0981183
0h - 14h	c.1-237del	24.2473	10.3712	16	2.33794	0.0981183
3h - 14h	c.1-237del	2.1546	10.3712	16	0.207748	0.838047
KO - WT	0h	17.5275	10.7621	23.7583	1.62864	0.582894
KO - delEx2	0h	15.7302	10.7621	23.7583	1.46163	0.627778
KO - (c.1-237del)	0h	25.9066	10.7621	23.7583	2.40721	0.145277
WT - delEx2	0h	-1.79739	10.7621	23.7583	-0.167012	1
WT - (c.1-237del)	0h	8.37901	10.7621	23.7583	0.778569	1
delEx2 - (c.1-237del)	0h	10.1764	10.7621	23.7583	0.945581	1
KO - WT	3h	12.7816	10.7621	23.7583	1.18765	0.740129
KO - delEx2	3h	10.4392	10.7621	23.7583	0.970001	0.740129
KO - (c.1-237del)	3h	32.1008	10.7621	23.7583	2.98277	0.039053
WT - delEx2	3h	-2.34235	10.7621	23.7583	-0.217649	0.829561
WT - (c.1-237del)	3h	19.3192	10.7621	23.7583	1.79512	0.341471
delEx2 - (c.1-237del)	3h	21.6616	10.7621	23.7583	2.01277	0.278029
KO - WT	14h	69.2256	10.7621	23.7583	6.43237	7.48101e-06
KO - delEx2	14h	34.262	10.7621	23.7583	3.18359	0.013767
KO - (c.1-237del)	14h	38.4335	10.7621	23.7583	3.5712	0.00780953
WT - delEx2	14h	-34.9637	10.7621	23.7583	-3.24879	0.013767
WT - (c.1-237del)	14h	-30.7922	10.7621	23.7583	-2.86118	0.0173226
delEx2 - (c.1-237del)	14h	4.17149	10.7621	23.7583	0.387611	0.701755

## Sheet: 3J-K
Omnibus test
Simple effects model term	Plasmid	Treatment	df1	df2	F.ratio	Chisq	p.value
Condition	Empty	Non-treated	1	Inf	2.375	2.375	0.12326
Condition	PRKN delEx2	Non-treated	1	Inf	1.318	1.318	0.25101
Condition	PRKN wild-type	Non-treated	1	Inf	12.476	12.476	0.000412272
Condition	Empty	Valinomycin	1	Inf	0	0	0.991615
Condition	PRKN delEx2	Valinomycin	1	Inf	196.924	196.924	9.79744e-45
Condition	PRKN wild-type	Valinomycin	1	Inf	296.945	296.945	1.52504e-66
Post-hoc tests
Marginal effects contrast	Plasmid	Treatment	odds.ratio	SE	df	asymp.LCL	asymp.UCL	z.ratio	p.value
(PRKN mutant) / (PINK1 mutant)	Empty	Non-treated	1.65837	0.544284	Inf	0.871596	3.15537	1.54123	0.12326
(PRKN mutant) / (PINK1 mutant)	PRKN delEx2	Non-treated	1.41736	0.430669	Inf	0.781337	2.57111	1.1479	0.25101
(PRKN mutant) / (PINK1 mutant)	PRKN wild-type	Non-treated	2.93028	0.891916	Inf	1.61369	5.32105	3.5321	0.000412272
(PRKN mutant) / (PINK1 mutant)	Empty	Valinomycin	1.00309	0.294009	Inf	0.564737	1.78168	0.0105092	0.991615
(PRKN mutant) / (PINK1 mutant)	PRKN delEx2	Valinomycin	24.5352	5.59508	Inf	15.6921	38.3619	14.033	9.79744e-45
(PRKN mutant) / (PINK1 mutant)	PRKN wild-type	Valinomycin	35.906	7.46141	Inf	23.8937	53.9572	17.2321	1.52504e-66
Omnibus test
Simple effects model term	Plasmid	Treatment	df1	df2	F.ratio	Chisq	p.value
Plasmid	Non-treated	PRKN mutant	2	Inf	7.548	15.096	0.000527274
Plasmid	Valinomycin	PRKN mutant	2	Inf	98.584	197.168	1.53349e-43
Plasmid	Non-treated	PINK1 mutant	3	Inf	5.903	17.709	0.00050482
Plasmid	Valinomycin	PINK1 mutant	3	Inf	54.136	162.408	5.53752e-35
Post-hoc tests
Marginal effects contrast	Treatment	Condition	odds.ratio	SE	df	asymp.LCL	asymp.UCL	z.ratio	p.value
Empty / (PRKN delEx2)	Non-treated	PRKN mutant	0.613819	0.194574	Inf	0.287389	1.31103	-1.53966	0.123644
Empty / (PRKN wild-type)	Non-treated	PRKN mutant	0.294825	0.0943471	Inf	0.137041	0.634274	-3.81666	0.000405805
(PRKN delEx2) / (PRKN wild-type)	Non-treated	PRKN mutant	0.480312	0.143335	Inf	0.235103	0.981269	-2.45734	0.0279938
Empty / (PRKN delEx2)	Valinomycin	PRKN mutant	0.0626143	0.0151981	Inf	0.0350198	0.111952	-11.4152	7.02282e-30
Empty / (PRKN wild-type)	Valinomycin	PRKN mutant	0.0411312	0.00947629	Inf	0.0236938	0.0714016	-13.8503	3.80223e-43
(PRKN delEx2) / (PRKN wild-type)	Valinomycin	PRKN mutant	0.656898	0.119381	Inf	0.425159	1.01495	-2.31232	0.0207601
Empty / (PRKN delEx2)	Non-treated	PINK1 mutant	0.524611	0.165734	Inf	0.227963	1.20728	-2.04198	0.121976
Empty / (PRKN wild-type)	Non-treated	PINK1 mutant	0.520943	0.163586	Inf	0.227506	1.19285	-2.07667	0.121976
Empty / (PINK1 wild-type)	Non-treated	PINK1 mutant	0.256374	0.0829481	Inf	0.109185	0.601982	-4.20691	0.00015533
(PRKN delEx2) / (PRKN wild-type)	Non-treated	PINK1 mutant	0.993009	0.306788	Inf	0.439508	2.24357	-0.0227083	0.981883
(PRKN delEx2) / (PINK1 wild-type)	Non-treated	PINK1 mutant	0.488694	0.155459	Inf	0.211131	1.13115	-2.25085	0.121976
(PRKN wild-type) / (PINK1 wild-type)	Non-treated	PINK1 mutant	0.492135	0.1554	Inf	0.213936	1.1321	-2.24534	0.121976
Empty / (PRKN delEx2)	Valinomycin	PINK1 mutant	1.53153	0.430407	Inf	0.729671	3.21459	1.51681	0.387947
Empty / (PRKN wild-type)	Valinomycin	PINK1 mutant	1.47231	0.405788	Inf	0.711556	3.04643	1.40355	0.387947
Empty / (PINK1 wild-type)	Valinomycin	PINK1 mutant	0.152501	0.0387819	Inf	0.0779644	0.298299	-7.39499	5.65689e-13
(PRKN delEx2) / (PRKN wild-type)	Valinomycin	PINK1 mutant	0.961334	0.238999	Inf	0.498908	1.85237	-0.158616	0.873972
(PRKN delEx2) / (PINK1 wild-type)	Valinomycin	PINK1 mutant	0.0995745	0.0224235	Inf	0.05497	0.180372	-10.2439	6.30467e-24
(PRKN wild-type) / (PINK1 wild-type)	Valinomycin	PINK1 mutant	0.10358	0.0226472	Inf	0.0581773	0.184414	-10.3703	2.03163e-24
Simple effects model term	Plasmid	Treatment	df1	df2	F.ratio	Chisq	p.value
Treatment	Empty	PRKN mutant	1	Inf	25.323	25.323	4.84888e-07
Treatment	PRKN delEx2	PRKN mutant	1	Inf	232.484	232.484	1.71262e-52
Treatment	PRKN wild-type	PRKN mutant	1	Inf	212.34	212.34	4.23965e-48
Treatment	Empty	PINK1 mutant	1	Inf	43.127	43.127	5.12981e-11
Treatment	PRKN delEx2	PINK1 mutant	1	Inf	12.226	12.226	0.000471156
Treatment	PRKN wild-type	PINK1 mutant	1	Inf	13.809	13.809	0.000202401
Treatment	PINK1 wild-type	PINK1 mutant	1	Inf	95.226	95.226	1.69838e-22

## Sheet: 4C-D
Simple effects model term	Variant/Valinomycin	df1	df2	F.ratio	p.value
Valinomycin	Control	3	18	0.908	0.456573
Valinomycin	Parkin c.100_101insC	3	18	2.969	0.0595077
Valinomycin	PINK1 KO	3	18	7.448	0.00190821
Variant	0h	2	20.66	2.269	0.128603
Variant	3h	2	20.66	6.86	0.0051916
Variant	6h	2	20.66	5.07	0.0161678
Variant	14h	2	20.66	10.106	0.000869277
Marginal effects contrast	Variant/Valinomycin	estimate	SE	df	t.ratio	p.value
0h - 3h	Control	-3.07062	5.84396	18	-0.525435	1
0h - 6h	Control	-1.52994	5.84396	18	-0.261799	1
0h - 14h	Control	-9.00009	5.84396	18	-1.54007	0.845639
3h - 6h	Control	1.54068	5.84396	18	0.263636	1
3h - 14h	Control	-5.92947	5.84396	18	-1.01463	1
6h - 14h	Control	-7.47014	5.84396	18	-1.27827	1
0h - 3h	Parkin c.100_101insC	8.09831	5.84396	18	1.38576	1
0h - 6h	Parkin c.100_101insC	6.11295	5.84396	18	1.04603	1
0h - 14h	Parkin c.100_101insC	-7.7234	5.84396	18	-1.3216	1
3h - 6h	Parkin c.100_101insC	-1.98536	5.84396	18	-0.339728	1
3h - 14h	Parkin c.100_101insC	-15.8217	5.84396	18	-2.70736	0.0865464
6h - 14h	Parkin c.100_101insC	-13.8363	5.84396	18	-2.36763	0.17584
0h - 3h	PINK1 KO	-13.9207	5.84396	18	-2.38207	0.170723
0h - 6h	PINK1 KO	-10.6002	5.84396	18	-1.81387	0.51843
0h - 14h	PINK1 KO	-27.3515	5.84396	18	-4.68029	0.00111796
3h - 6h	PINK1 KO	3.32056	5.84396	18	0.568203	1
3h - 14h	PINK1 KO	-13.4308	5.84396	18	-2.29823	0.202494
6h - 14h	PINK1 KO	-16.7513	5.84396	18	-2.86643	0.0615736
Control - Parkin c.100_101insC	0h	-13.0321	6.66883	20.6614	-1.95419	0.193045
Control - PINK1 KO	0h	-11.4124	6.66883	20.6614	-1.7113	0.305993
Parkin c.100_101insC - PINK1 KO	0h	1.61975	6.66883	20.6614	0.242884	1
Control - Parkin c.100_101insC	3h	-1.86321	6.66883	20.6614	-0.279391	1
Control - PINK1 KO	3h	-22.2625	6.66883	20.6614	-3.33829	0.00950706
Parkin c.100_101insC - PINK1 KO	3h	-20.3993	6.66883	20.6614	-3.0589	0.0181116
Control - Parkin c.100_101insC	6h	-5.38925	6.66883	20.6614	-0.808125	1
Control - PINK1 KO	6h	-20.4826	6.66883	20.6614	-3.07139	0.0176015
Parkin c.100_101insC - PINK1 KO	6h	-15.0934	6.66883	20.6614	-2.26327	0.103562
Control - Parkin c.100_101insC	14h	-11.7555	6.66883	20.6614	-1.76275	0.278192
Control - PINK1 KO	14h	-29.7638	6.66883	20.6614	-4.46312	0.000666892
Parkin c.100_101insC - PINK1 KO	14h	-18.0083	6.66883	20.6614	-2.70037	0.040557

## Sheet: 4E-F
contrast	estimate	SE	df	t.ratio	p.value
(Non-treated) - Valinomycin	-0.269824	0.0625178	2	-4.31595	0.0497148

## Sheet: 5C-D
parameter1	parameter2	Variant/Valinomycin	statistic	df.error	p.value	method	effectsize	estimate	conf.level	conf.low	conf.high	conf.method	conf.iterations	alternative	n.obs
ParkinΔ1–79Scaled	Valinomycin	Control	4	2	0.135335	Friedman rank sum test	Kendall's W	0.333333	0.95	0.194444	1	percentile bootstrap	100		6
ParkinΔ1–79Scaled	Valinomycin	delEx2	6.88889	2	0.0319225	Friedman rank sum test	Kendall's W	0.382716	0.95	0.308642	1	percentile bootstrap	100		9
ParkinΔ1–79Scaled	Variant	0h	1		0.00265403	Wilcoxon rank sum test	r (rank biserial)	-0.962963	0.95	-0.989051	-0.878507	normal		two.sided	15
ParkinΔ1–79Scaled	Variant	3h	0		0.00178984	Wilcoxon rank sum test	r (rank biserial)	-1	0.95	-1	-1	normal		two.sided	15
ParkinΔ1–79Scaled	Variant	14h	2		0.00388499	Wilcoxon rank sum test	r (rank biserial)	-0.925926	0.95	-0.977808	-0.767038	normal		two.sided	15
Post-hoc tests
parameter1	Variant	group1	group2	statistic	p.value	alternative	distribution	p.adjust.method	test
ParkinΔ1–79Scaled	Control	0h	14h	1.93649	0.24466	two.sided	t	Holm	Durbin-Conover
ParkinΔ1–79Scaled	Control	0h	6h	1.93649	0.24466	two.sided	t	Holm	Durbin-Conover
ParkinΔ1–79Scaled	Control	6h	14h	0	1	two.sided	t	Holm	Durbin-Conover
ParkinΔ1–79Scaled	delEx2	0h	14h	3.11127	0.020158	two.sided	t	Holm	Durbin-Conover
ParkinΔ1–79Scaled	delEx2	0h	6h	1.9799	0.130364	two.sided	t	Holm	Durbin-Conover
ParkinΔ1–79Scaled	delEx2	6h	14h	1.13137	0.274572	two.sided	t	Holm	Durbin-Conover

## Sheet: 5E-F
parameter1	parameter2	Variant/Valinomycin	statistic	df.error	p.value	method	effectsize	estimate	conf.level	conf.low	conf.high	conf.method	conf.iterations	alternative	n.obs
MFN2RatioScaled	Valinomycin	Control	0		0.0360317	Wilcoxon signed rank test	r (rank biserial)	-1	0.95	-1	-1	normal		two.sided	6
MFN2RatioScaled	Valinomycin	delEx2	0		0.00915169	Wilcoxon signed rank test	r (rank biserial)	-1	0.95	-1	-1	normal		two.sided	9
MFN2RatioScaled	Valinomycin	Other	12		0.833935	Wilcoxon signed rank test	r (rank biserial)	0.142857	0.95	-0.633048	0.775575	normal		two.sided	6
MFN2RatioScaled	Variant	0h	0.492063	2	0.781897	Kruskal-Wallis rank sum test	Epsilon2 (rank)	0.0246032	0.95	0.00699649	1	percentile bootstrap	100		21
MFN2RatioScaled	Variant	6h	17.5325	2	0.00015591	Kruskal-Wallis rank sum test	Epsilon2 (rank)	0.876623	0.95	0.879479	1	percentile bootstrap	100		21
Post-hoc tests
parameter	Valinomycin	group1	group2	statistic	p.value	alternative	distribution	p.adjust.method	test
ParkinΔ1–79Scaled	0h	Control	Other	0.604815	1	two.sided	z	Holm	Dunn
ParkinΔ1–79Scaled	0h	Control	delEx2	0.628565	1	two.sided	z	Holm	Dunn
ParkinΔ1–79Scaled	0h	delEx2	Other	0.0339765	1	two.sided	z	Holm	Dunn
ParkinΔ1–79Scaled	6h	Control	Other	4.18718	8.47329e-05	two.sided	z	Holm	Dunn
ParkinΔ1–79Scaled	6h	Control	delEx2	2.29341	0.0436486	two.sided	z	Holm	Dunn
ParkinΔ1–79Scaled	6h	delEx2	Other	2.29341	0.0436486	two.sided	z	Holm	Dunn

[truncated: 11 more sheets: 5G-H, 6B-C,  6D-E, 6F-G, 6H-J, S3, S4A-B, S4C, S4C-D, S5A-B, S6]
